# Supplementary material for: Turning is an important marker of balance confidence and walking limitation in persons with multiple sclerosis
Source: PLoS One. 2018 Jun 7;13(6):e0198178. doi: 10.1371/journal.pone.0198178 (PMC5991680; doi:10.1371/journal.pone.0198178)
Supplement: S1 File — (XLSX) [file pone.0198178.s001.xlsx]

## Sheet: 6MWT
	Gait: Stride Length L (%stature)			Gait: Stride Length (%stature)			Gait: Stride Length R (%stature)			Gait: Stride Length SI L (m)			Gait: Stride Length SI (m)			Gait: Stride Length SI R (m)			Gait: Stride Velocity L (%stature/s)			Gait: Stride Velocity (%stature/s)			Gait: Stride Velocity R (%stature/s)			Gait: Stride Velocity SI L (m/s)			Gait: Stride Velocity SI (m/s)			Gait: Stride Velocity SI R (m/s)			Gait: Cadence (steps/min)			Gait: Gait Cycle Time (seconds)			Gait: Double support (%)			Gait: Swing L (%)			Gait: Swing (%)
	Mean	Standard_Deviation	CoV	Mean	Standard_Deviation	CoV	Mean	Standard_Deviation	CoV	Mean	Standard_Deviation	CoV	Mean	Standard_Deviation	CoV	Mean	Standard_Deviation	CoV	Mean	Standard_Deviation	CoV	Mean	Standard_Deviation	CoV	Mean	Standard_Deviation	CoV	Mean	Standard_Deviation	CoV	Mean	Standard_Deviation	CoV	Mean	Standard_Deviation	CoV	Mean	Standard_Deviation	CoV	Mean	Standard_Deviation	CoV	Mean	Standard_Deviation	CoV	Mean	Standard_Deviation	CoV	Mean
SS_02_I6MWT	87.6266	1.72511	0.0196871	87.6889	1.79579	0.0204791	87.7512	2.16183	0.0246359	1.42831	0.0281193	0.0196871	1.42933	0.0292713	0.0204791	1.43034	0.0352379	0.0246359	89.6594	3.7265	0.0415629	89.7278	3.87164	0.0431487	89.7963	4.15982	0.0463251	1.46145	0.060742	0.0415629	1.46256	0.0631077	0.0431487	1.46368	0.0678051	0.0463251	122.768	4.05454	0.0330261	0.978502	0.031881	0.0325815	32.3811	1.63524	0.0504997	33.1414	1.36025	0.0410438	33.8094
SS_03_I6MWT	80.5179	1.3051	0.0162089	80.6327	1.36684	0.0169514	80.7475	1.56137	0.0193364	1.3527	0.0219258	0.0162089	1.35463	0.0229629	0.0169514	1.35656	0.0262309	0.0193364	84.3647	2.34341	0.0277771	84.4892	2.5246	0.0298808	84.6137	2.77509	0.0327972	1.41733	0.0393693	0.0277771	1.41942	0.0424133	0.0298808	1.42151	0.0466216	0.0327972	125.729	2.63401	0.0209499	0.954852	0.020018	0.0209645	17.1942	2.08725	0.121393	41.8334	1.23924	0.0296231	41.4029
SS_04_I6MWT	86.2535	3.08039	0.0357132	85.8133	2.81279	0.032778	85.373	2.77831	0.0325432	1.31105	0.0468219	0.0357132	1.30436	0.0427544	0.032778	1.29767	0.0422303	0.0325432	97.1056	3.66801	0.0377734	96.6244	3.77254	0.0390434	96.1432	4.08792	0.0425191	1.476	0.0557537	0.0377734	1.46869	0.0573427	0.0390434	1.46138	0.0621365	0.0425191	135.142	3.80389	0.0281474	0.888655	0.0248821	0.0279997	15.4494	3.38025	0.218795	41.7612	1.58745	0.0380126	42.2753
SS_05_I6MWT	83.153	2.02886	0.0243991	83.3083	2.06872	0.0248321	83.4635	2.23122	0.0267329	1.28887	0.0314473	0.0243991	1.29128	0.0320651	0.0248321	1.29368	0.034584	0.0267329	88.3557	3.89252	0.0440552	88.5232	3.97543	0.0449084	88.6907	4.13189	0.0465876	1.36951	0.0603341	0.0440552	1.37211	0.0616192	0.0449084	1.37471	0.0640443	0.0465876	127.523	5.12185	0.0401641	0.942652	0.0412785	0.0437897	21.96	3.04552	0.138685	38.2462	1.85714	0.0485575	39.02
SS_06_I6MWT	84.4506	2.79862	0.0331391	84.1728	2.89705	0.034418	83.8949	3.08989	0.0368305	1.41877	0.0470168	0.0331391	1.4141	0.0486705	0.034418	1.40943	0.0519101	0.0368305	78.9655	5.90948	0.0748362	78.7132	6.01254	0.0763854	78.4609	6.15353	0.078428	1.32662	0.0992793	0.0748362	1.32238	0.101011	0.0763854	1.31814	0.103379	0.078428	112.11	6.07965	0.0542295	1.07369	0.0616051	0.0573771	28.3864	1.98528	0.0699377	35.846	1.23295	0.0343957	35.8068
SS_07_I6MWT	87.5747	1.4744	0.0168359	87.9625	1.46639	0.0166707	88.3504	1.53043	0.0173223	1.57634	0.0265392	0.0168359	1.58333	0.0263951	0.0166707	1.59031	0.0275478	0.0173223	101.572	3.61386	0.0355793	102.026	3.71136	0.0363767	102.48	3.84289	0.0374991	1.8283	0.0650495	0.0355793	1.83646	0.0668045	0.0363767	1.84463	0.069172	0.0374991	139.16	3.74355	0.0269012	0.862979	0.0247807	0.0287153	20.1225	0.907619	0.0451046	41.1351	0.599869	0.0145829	39.9387
SS_08_I6MWT	80.4655	1.64664	0.020464	80.6878	1.8655	0.02312	80.9101	2.32204	0.028699	1.27135	0.0260169	0.020464	1.27487	0.0294749	0.02312	1.27838	0.0366882	0.028699	92.5935	3.76453	0.0406565	92.8514	3.95356	0.0425794	93.1093	4.30714	0.046259	1.46298	0.0594796	0.0406565	1.46705	0.0624662	0.0425794	1.47113	0.0680529	0.046259	138.078	4.57071	0.0331023	0.87	0.0281355	0.0323397	18.1726	3.50505	0.192876	38.318	3.23834	0.0845124	40.9137
SS_09_I6MWT	91.1504	2.03168	0.0222894	91.0277	2.20506	0.0242241	90.905	2.53142	0.0278468	1.66805	0.0371798	0.0222894	1.66581	0.0403526	0.0242241	1.66356	0.0463249	0.0278468	95.4878	2.88446	0.0302076	95.3588	3.00942	0.0315589	95.2299	3.26907	0.0343282	1.74743	0.0527856	0.0302076	1.74507	0.0550724	0.0315589	1.74271	0.0598241	0.0343282	125.707	2.3714	0.0188646	0.954937	0.0177901	0.0186296	21.4489	4.04462	0.18857	38.8956	2.65997	0.0683874	39.2755
SS_10_I6MWT	86.1502	1.85852	0.021573	85.76	1.75567	0.020472	85.3697	2.00865	0.0235288	1.35256	0.0291788	0.021573	1.34643	0.0275641	0.020472	1.3403	0.0315357	0.0235288	96.1192	2.09348	0.02178	95.6873	2.14064	0.0223712	95.2553	2.53621	0.0266254	1.50907	0.0328676	0.02178	1.50229	0.0336081	0.0223712	1.49551	0.0398185	0.0266254	133.908	2.45859	0.0183604	0.896441	0.0164712	0.018374	14.1175	2.00285	0.14187	42.1621	1.39747	0.0331452	42.9413
SS_11_I6MWT	87.1224	1.73314	0.0198931	87.0725	1.58176	0.0181661	87.0227	1.5821	0.0181804	1.5682	0.0311965	0.0198931	1.56731	0.0284718	0.0181661	1.56641	0.0284779	0.0181804	93.1059	2.66643	0.0286387	93.0521	2.54541	0.0273546	92.9984	2.5318	0.0272241	1.67591	0.0479957	0.0286387	1.67494	0.0458173	0.0273546	1.67397	0.0455724	0.0272241	128.238	2.50013	0.019496	0.936117	0.0184932	0.0197552	13.4571	1.16163	0.0863211	43.0203	1.03359	0.0240257	43.2714
SS_12_I6MWT	72.9815	4.51752	0.0618996	72.5154	4.31451	0.0594979	72.0493	4.27116	0.0592811	1.13121	0.0700216	0.0618996	1.12399	0.0668749	0.0594979	1.11676	0.066203	0.0592811	77.0396	5.57941	0.0724226	76.5517	5.46907	0.0714429	76.0638	5.49638	0.0722601	1.19411	0.0864809	0.0724226	1.18655	0.0847707	0.0714429	1.17899	0.0851938	0.0722601	126.646	4.59315	0.0362677	0.948776	0.034658	0.0365292	12.6208	2.53675	0.200998	41.9308	2.06538	0.049257	43.6896
SS_13_I6MWT	92.6961	1.73789	0.0187482	92.4318	1.97377	0.0213538	92.1674	2.32518	0.0252278	1.71488	0.0321509	0.0187482	1.70999	0.0365148	0.0213538	1.7051	0.0430158	0.0252278	86.0253	3.15378	0.0366611	85.7802	3.26759	0.0380926	85.5351	3.45726	0.0404192	1.59147	0.058345	0.0366611	1.58693	0.0604504	0.0380926	1.5824	0.0639593	0.0404192	111.345	2.8483	0.0255809	1.07844	0.0277376	0.0257201	23.4516	3.01527	0.128574	39.2018	2.60233	0.0663828	38.2742
SS_14_I6MWT	81.9096	3.09845	0.0378276	82.2235	3.16571	0.0385013	82.5374	3.50608	0.0424787	1.31055	0.0495751	0.0378276	1.31558	0.0506514	0.0385013	1.3206	0.0560973	0.0424787	104.9	7.87161	0.0750392	105.302	7.95253	0.075521	105.705	8.21791	0.0777441	1.6784	0.125946	0.0750392	1.68484	0.12724	0.075521	1.69127	0.131487	0.0777441	153.685	10.2045	0.066399	0.784043	0.0490016	0.0624986	18.8089	2.92745	0.155642	44.7826	2.41698	0.0539715	40.5956
SS_15_I6MWT	71.1711	3.02443	0.0424952	71.2	2.72371	0.0382544	71.229	2.74567	0.0385471	1.33802	0.0568592	0.0424952	1.33856	0.0512058	0.0382544	1.3391	0.0516186	0.0385471	70.0579	2.25356	0.0321672	70.102	2.34074	0.0333905	70.1462	2.78025	0.0396352	1.31709	0.042367	0.0321672	1.31792	0.0440059	0.0333905	1.31875	0.0522688	0.0396352	118.236	3.95928	0.0334863	1.01602	0.033161	0.032638	22.1173	2.57124	0.116255	36.2042	1.29156	0.0356744	38.9414
SS_16_I6MWT	85.4551	2.09558	0.0245226	85.5603	2.3224	0.0271435	85.6655	2.7618	0.0322394	1.43565	0.0352057	0.0245226	1.43741	0.0390164	0.0271435	1.43918	0.0463983	0.0322394	84.8975	2.78067	0.0327533	85.0075	3.10621	0.0365404	85.1174	3.57577	0.0420098	1.42628	0.0467153	0.0327533	1.42813	0.0521843	0.0365404	1.42997	0.0600729	0.0420098	119.208	2.11289	0.0177244	1.00696	0.0179039	0.0177801	26.4085	3.2448	0.12287	37.584	2.67261	0.0711103	36.7958
SS_17_I6MWT	89.7314	1.33479	0.0148754	89.6538	1.44439	0.0161107	89.5762	1.65536	0.0184799	1.4357	0.0213566	0.0148754	1.43446	0.0231102	0.0161107	1.43322	0.0264858	0.0184799	89.8716	1.96392	0.0218526	89.7945	2.06864	0.0230375	89.7174	2.24731	0.0250487	1.43795	0.0314228	0.0218526	1.43671	0.0330982	0.0230375	1.43548	0.0359569	0.0250487	120.193	2.26728	0.0188636	0.998745	0.0187934	0.018817	22.9801	2.65516	0.115542	38.8606	1.84203	0.0474009	38.51
SS_18_I6MWT	49.3186	5.51875	0.1119	48.6762	5.56392	0.114305	48.0338	5.99671	0.124844	0.774302	0.0866444	0.1119	0.764216	0.0873535	0.114305	0.75413	0.0941484	0.124844	31.0864	5.81649	0.187107	30.6894	5.81392	0.189444	30.2923	5.95512	0.196589	0.488057	0.0913189	0.187107	0.481823	0.0912785	0.189444	0.475589	0.0934954	0.196589	75.1531	8.44687	0.112396	1.61941	0.206713	0.127648	50.4538	5.73353	0.113639	28.3253	3.68779	0.130194	24.7731
SS_19_I6MWT	52.9114	4.48282	0.0847232	54.0805	4.56611	0.0844318	55.2495	5.30043	0.0959362	0.941823	0.0797942	0.0847232	0.962632	0.0812767	0.0844318	0.983442	0.0943476	0.0959362	43.6377	5.73845	0.131502	44.6003	5.82556	0.130617	45.5628	6.2754	0.137731	0.776752	0.102144	0.131502	0.793885	0.103695	0.130617	0.811018	0.111702	0.137731	98.6238	8.74946	0.0887155	1.22737	0.121974	0.0993778	25.753	6.57573	0.255338	43.1821	4.56183	0.105642	37.1235
SS_20_I6MWT	83.9027	1.59336	0.0189905	84.1199	1.63819	0.0194744	84.3371	1.7486	0.0207334	1.31727	0.0250157	0.0189905	1.32068	0.0257195	0.0194744	1.32409	0.027453	0.0207334	82.955	2.61736	0.0315516	83.1702	2.66279	0.0320162	83.3854	2.74871	0.0329639	1.30239	0.0410926	0.0315516	1.30577	0.0418059	0.0320162	1.30915	0.0431547	0.0329639	118.629	2.3374	0.0197035	1.01197	0.0209268	0.0206793	21.3426	1.2734	0.0596646	38.8901	1.17604	0.0302401	39.3287
SS_21_I6MWT	86.4823	1.6643	0.0192444	86.7537	1.58661	0.0182887	87.0251	1.58385	0.0181999	1.58263	0.0304566	0.0192444	1.58759	0.029035	0.0182887	1.59256	0.0289844	0.0181999	78.2043	1.92654	0.0246347	78.4515	1.95048	0.0248623	78.6988	2.02406	0.0257191	1.43114	0.0352556	0.0246347	1.43566	0.0356939	0.0248623	1.44019	0.0370403	0.0257191	108.518	1.92299	0.0177204	1.10615	0.0195271	0.0176532	23.5363	2.79574	0.118784	38.6445	0.927967	0.0240129	38.2318
SS_22_I6MWT	86.9079	2.61987	0.0301454	86.6391	2.59504	0.0299522	86.3703	2.65213	0.0307065	1.4166	0.0427039	0.0301454	1.41222	0.0422991	0.0299522	1.40784	0.0432298	0.0307065	88.6917	5.6949	0.0642101	88.4205	5.71984	0.064689	88.1493	5.78315	0.0656063	1.44567	0.0928269	0.0642101	1.44125	0.0932333	0.064689	1.43683	0.0942654	0.0656063	122.377	5.17875	0.0423179	0.982311	0.041234	0.0419765	24.5356	2.01813	0.0822533	37.8265	1.50051	0.0396682	37.7322
SS_23_I6MWT	79.4108	2.52854	0.0318413	79.1664	2.49	0.0314528	78.922	2.6783	0.033936	1.3341	0.0424795	0.0318413	1.33	0.0418321	0.0314528	1.32589	0.0449954	0.033936	73.4661	2.31467	0.0315067	73.2434	2.38845	0.0326098	73.0208	2.65644	0.0363792	1.23423	0.0388865	0.0315067	1.23049	0.040126	0.0326098	1.22675	0.0446282	0.0363792	111.051	2.52942	0.022777	1.08113	0.0242491	0.0224294	34.7633	2.75272	0.0791847	31.6346	2.57392	0.0813641	32.6184
SS_24_I6MWT	66.3879	3.13725	0.0472563	66.6987	2.8603	0.0428839	67.0094	2.77298	0.0413819	1.0954	0.0517646	0.0472563	1.10053	0.0471949	0.0428839	1.10566	0.0457541	0.0413819	70.7314	3.87191	0.054741	71.0772	3.90897	0.0549961	71.423	4.11115	0.0575606	1.16707	0.0638865	0.054741	1.17277	0.064498	0.0549961	1.17848	0.0678341	0.0575606	127.867	4.26306	0.0333398	0.93952	0.0314665	0.0334921	13.4555	1.99691	0.148409	41.8804	1.47823	0.0352964	43.2723
SS_25_I6MWT	94.1381	3.06671	0.0325767	94.2493	3.2624	0.0346146	94.3605	3.61421	0.0383022	1.74155	0.0567341	0.0325767	1.74361	0.0603545	0.0346146	1.74567	0.066863	0.0383022	82.0386	4.72069	0.0575423	82.1428	4.9287	0.0600017	82.247	5.21129	0.0633615	1.51771	0.0873328	0.0575423	1.51964	0.091181	0.0600017	1.52157	0.096409	0.0633615	104.504	3.15255	0.0301668	1.14932	0.0352498	0.0306702	28.4549	2.40414	0.0844896	34.8156	2.16774	0.0622635	35.7725
SS_26_I6MWT	83.263	1.21461	0.0145876	83.1248	1.25091	0.0150486	82.9866	1.43439	0.0172846	1.56534	0.0228347	0.0145876	1.56275	0.0235171	0.0150486	1.56015	0.0269665	0.0172846	75.0964	2.07564	0.0276397	74.9753	2.21713	0.0295715	74.8542	2.41982	0.0323271	1.41181	0.0390221	0.0276397	1.40954	0.0416821	0.0295715	1.40726	0.0454925	0.0323271	108.23	2.54775	0.0235401	1.10935	0.0260429	0.0234757	21.509	1.32999	0.0618339	39.8621	0.992099	0.0248883	39.2455
SS_28_I6MWT	78.9208	5.58417	0.0707566	79.1371	4.51785	0.0570888	79.3534	3.74618	0.0472088	1.24695	0.0882299	0.0707566	1.25037	0.071382	0.0570888	1.25378	0.0591897	0.0472088	76.6816	7.54446	0.0983869	76.8685	6.68521	0.0869695	77.0554	6.02038	0.0781306	1.21157	0.119202	0.0983869	1.21452	0.105626	0.0869695	1.21747	0.0951221	0.0781306	116.418	5.44425	0.0467646	1.03303	0.0486178	0.0470635	31.519	2.48979	0.0789932	33.5238	2.22744	0.0664435	34.2405
SS_29_I6MWT	92.018	1.73848	0.0188929	92.0202	2.02092	0.0219617	92.0224	2.40662	0.0261525	1.49989	0.0283373	0.0188929	1.49993	0.032941	0.0219617	1.49997	0.0392278	0.0261525	94.2819	3.12057	0.0330983	94.2853	3.32544	0.03527	94.2887	3.61219	0.0383099	1.5368	0.0508653	0.0330983	1.53685	0.0542047	0.03527	1.53691	0.0588788	0.0383099	122.944	2.97832	0.024225	0.976615	0.023164	0.0237186	25.6703	2.91612	0.113599	39.8076	2.32227	0.0583374	37.1649
SS_30_I6MWT	82.3864	2.23243	0.027097	82.7187	2.30462	0.0278609	83.0511	2.51244	0.0302517	1.32642	0.0359421	0.027097	1.33177	0.0371044	0.0278609	1.33712	0.0404502	0.0302517	79.645	3.11561	0.0391187	79.9693	3.24729	0.0406067	80.2936	3.46644	0.043172	1.28229	0.0501613	0.0391187	1.28751	0.0522814	0.0406067	1.29273	0.0558096	0.043172	115.989	2.60749	0.0224805	1.03511	0.0234587	0.0226631	20.2894	2.18371	0.107628	39.9516	1.92611	0.048211	39.8553
SS_31_I6MWT	93.0363	6.46923	0.0695344	92.9595	6.26237	0.0673666	92.8827	6.2337	0.0671137	1.56301	0.108683	0.0695344	1.56172	0.105208	0.0673666	1.56043	0.104726	0.0671137	83.5707	7.96304	0.0952851	83.5063	7.88431	0.0944157	83.4419	7.90723	0.0947634	1.40399	0.133779	0.0952851	1.40291	0.132456	0.0944157	1.40182	0.132842	0.0947634	107.544	5.18381	0.048202	1.11895	0.0659568	0.0589451	22.9142	3.58195	0.15632	40.0019	2.88494	0.0721202	38.5429
SS_32_I6MWT	79.0348	4.16609	0.0527121	79.3911	3.69505	0.0465424	79.7474	3.40793	0.0427341	1.32778	0.0699903	0.0527121	1.33377	0.0620768	0.0465424	1.33976	0.0572533	0.0427341	72.3941	5.08504	0.0702411	72.7175	4.773	0.0656376	73.041	4.58633	0.0627912	1.21622	0.0854286	0.0702411	1.22165	0.0801864	0.0656376	1.22709	0.0770504	0.0627912	109.839	3.42226	0.0311572	1.09361	0.0353051	0.0322832	25.4145	3.07399	0.120954	37.2412	1.94963	0.0523513	37.2927
SS_33_I6MWT	80.751	1.22284	0.0151434	80.8386	1.17067	0.0144816	80.9262	1.22015	0.0150773	1.47774	0.0223781	0.0151434	1.47935	0.0214232	0.0144816	1.48095	0.0223287	0.0150773	77.7988	1.56685	0.0201398	77.8849	1.61187	0.0206956	77.971	1.72203	0.0220855	1.42372	0.0286734	0.0201398	1.42529	0.0294973	0.0206956	1.42687	0.0315131	0.0220855	115.613	1.52626	0.0132014	1.03813	0.0137579	0.0132526	21.0692	1.24163	0.0589309	38.6005	0.885046	0.0229284	39.4654
SS_34_I6MWT	75.6665	6.93662	0.0916735	75.5335	6.59443	0.0873046	75.4005	6.50759	0.086307	1.23336	0.113067	0.0916735	1.2312	0.107489	0.0873046	1.22903	0.106074	0.086307	66.6017	6.60346	0.0991485	66.492	6.3975	0.0962146	66.3824	6.39742	0.0963723	1.08561	0.107636	0.0991485	1.08382	0.104279	0.0962146	1.08203	0.104278	0.0963723	105.627	4.01129	0.0379761	1.13771	0.0433944	0.0381418	29.934	3.19073	0.106592	35.1937	2.74711	0.0780569	35.033
SS_35_I6MWT	75.4367	2.74165	0.0363437	75.0212	2.73924	0.0365128	74.6058	2.97302	0.0398497	1.20699	0.0438664	0.0363437	1.20034	0.0438278	0.0365128	1.19369	0.0475683	0.0398497	64.6438	5.88728	0.0910726	64.2998	5.99507	0.0932362	63.9559	6.18167	0.0966552	1.0343	0.0941964	0.0910726	1.0288	0.0959211	0.0932362	1.02329	0.0989068	0.0966552	102.752	7.77962	0.0757129	1.17498	0.0960607	0.0817554	19.1803	3.64865	0.190229	37.9285	2.57763	0.0679601	40.4098
SS_36_I6MWT	90.9711	1.65064	0.0181447	90.7942	1.69531	0.018672	90.6174	1.87119	0.0206493	1.52831	0.0277308	0.0181447	1.52534	0.0284812	0.018672	1.52237	0.0314359	0.0206493	82.4256	2.3769	0.0288369	82.2672	2.46316	0.0299409	82.1088	2.62173	0.03193	1.38475	0.039932	0.0288369	1.38209	0.0413811	0.0299409	1.37943	0.0440451	0.03193	108.721	2.18431	0.020091	1.1042	0.0228629	0.0207054	24.4052	1.81315	0.0742939	37.6015	1.63971	0.0436075	37.7974
SS_37_I6MWT	79.983	2.83282	0.0354178	80.2818	2.90093	0.0361343	80.5805	3.18575	0.039535	1.4237	0.0504242	0.0354178	1.42902	0.0516365	0.0361343	1.43433	0.0567064	0.039535	63.8046	3.94446	0.0618209	64.042	3.97649	0.0620919	64.2794	4.11722	0.0640519	1.13572	0.0702114	0.0618209	1.13995	0.0707815	0.0620919	1.14417	0.0732865	0.0640519	95.7072	4.06194	0.0424413	1.2561	0.0539835	0.0429771	29.8906	3.64708	0.122014	35.388	2.56576	0.0725035	35.0547
SS_38_I6MWT	83.6366	2.06018	0.0246325	83.8072	2.30512	0.0275051	83.9778	2.78303	0.0331401	1.33819	0.0329629	0.0246325	1.34091	0.036882	0.0275051	1.34364	0.0445285	0.0331401	85.7679	2.67329	0.0311688	85.9486	2.97835	0.0346526	86.1294	3.45779	0.0401465	1.37229	0.0427726	0.0311688	1.37518	0.0476535	0.0346526	1.37807	0.0553247	0.0401465	123.053	2.45961	0.0199882	0.975612	0.0214159	0.0219512	13.6868	2.81123	0.205397	43.0389	2.27791	0.0529268	43.1566
SS_39_I6MWT	54.8112	8.82645	0.161034	56.2156	8.51142	0.151407	57.62	8.42292	0.14618	0.866017	0.139458	0.161034	0.888207	0.13448	0.151407	0.910397	0.133082	0.14618	45.7187	8.70353	0.190371	46.8494	8.52714	0.182012	47.9801	8.47729	0.176683	0.722356	0.137516	0.190371	0.740221	0.134729	0.182012	0.758086	0.133941	0.176683	99.5933	7.4869	0.0751748	1.21423	0.13102	0.107904	28.2664	6.9384	0.245464	37.1033	4.70366	0.126772	35.8668
SS_40_I6MWT	73.6323	4.95555	0.0673014	74.7067	4.75503	0.0636493	75.7812	4.66807	0.0615994	1.25175	0.0842444	0.0673014	1.27001	0.0808355	0.0636493	1.28828	0.0793573	0.0615994	56.4169	5.33199	0.0945105	57.2396	5.24283	0.0915944	58.0623	5.21164	0.0897595	0.959087	0.0906438	0.0945105	0.973073	0.089128	0.0915944	0.987058	0.0885978	0.0897595	91.8142	4.08495	0.0444914	1.30974	0.0626934	0.0478671	26.7497	3.03378	0.113413	36.2358	2.4563	0.0677865	36.6251
SS_41_I6MWT	63.8096	2.43236	0.038119	64.245	2.5732	0.0400529	64.6803	2.88085	0.0445398	1.00819	0.0384313	0.038119	1.01507	0.0406566	0.0400529	1.02195	0.0455175	0.0445398	74.8126	3.49554	0.0467239	75.3239	3.65476	0.0485206	75.8353	3.9802	0.0524848	1.18204	0.0552295	0.0467239	1.19012	0.0577453	0.0485206	1.1982	0.0628872	0.0524848	140.687	3.59726	0.0255693	0.853512	0.0218536	0.0256043	17.4398	1.84236	0.105641	40.6464	2.01084	0.0494716	41.2801
SS_42_I6MWT	80.2882	2.53137	0.0315286	80.7747	2.30347	0.0285172	81.2613	2.4089	0.0296438	1.24447	0.0392363	0.0315286	1.25201	0.0357038	0.0285172	1.25955	0.0373379	0.0296438	83.4421	3.98639	0.0477743	83.9558	4.0228	0.0479157	84.4696	4.27109	0.0505637	1.29335	0.061789	0.0477743	1.30132	0.0623534	0.0479157	1.30928	0.0662019	0.0505637	124.713	4.49195	0.0360182	0.963431	0.0341927	0.0354906	15.0393	3.39523	0.225758	41.3657	3.2289	0.0780575	42.4804
SS_43_I6MWT	87.4193	1.969	0.0225236	87.6398	1.91412	0.0218407	87.8604	2.06356	0.0234869	1.61726	0.0364264	0.0225236	1.62134	0.0354112	0.0218407	1.62542	0.0381759	0.0234869	78.7133	2.30275	0.0292549	78.9154	2.38531	0.0302262	79.1175	2.59432	0.0327907	1.4562	0.0426008	0.0292549	1.45994	0.0441282	0.0302262	1.46367	0.0479949	0.0327907	108.051	2.07723	0.0192246	1.111	0.0214039	0.0192655	21.1712	1.60529	0.0758243	38.7325	1.24909	0.0322492	39.4144
SS_44_I6MWT	82.1749	1.88664	0.0229588	81.9416	1.74183	0.021257	81.7082	1.78546	0.0218516	1.42984	0.0328275	0.0229588	1.42578	0.0303079	0.021257	1.42172	0.031067	0.0218516	85.0871	3.40655	0.040036	84.8528	3.48181	0.0410336	84.6185	3.6536	0.0431773	1.48052	0.0592739	0.040036	1.47644	0.0605836	0.0410336	1.47236	0.0635726	0.0431773	124.063	5.65888	0.0456128	0.969981	0.0619137	0.0638298	22.0329	1.87427	0.085067	38.8152	1.16746	0.0300774	38.9836
SS_45_I6MWT	88.5581	2.16111	0.0244033	88.8828	2.08017	0.0234035	89.2075	2.09409	0.0234744	1.35494	0.0330649	0.0244033	1.35991	0.0318266	0.0234035	1.36488	0.0320396	0.0234744	94.9053	3.65698	0.0385329	95.2543	3.66082	0.0384321	95.6033	3.72561	0.0389695	1.45205	0.0559518	0.0385329	1.45739	0.0560106	0.0384321	1.46273	0.0570018	0.0389695	128.472	3.9626	0.0308442	0.935052	0.0325632	0.034825	20.7264	2.03067	0.0979753	39.1704	1.67207	0.042687	39.6368
SS_46_I6MWT	81.9204	1.43146	0.0174737	82.5681	1.3134	0.0159069	83.2157	1.38732	0.0166714	1.43361	0.0250505	0.0174737	1.44494	0.0229845	0.0159069	1.45627	0.0242781	0.0166714	81.7218	2.13872	0.0261707	82.3719	2.22837	0.0270525	83.0221	2.42661	0.0292284	1.43013	0.0374275	0.0261707	1.44151	0.0389965	0.0270525	1.45289	0.0424656	0.0292284	119.711	2.43247	0.0203196	1.00283	0.0206602	0.0206018	26.7296	1.27177	0.0475789	35.9643	0.982808	0.0273273	36.6352
SS_47_I6MWT	90.7333	1.96418	0.0216479	90.9052	1.8647	0.0205126	91.0771	1.83236	0.0201188	1.54247	0.0333911	0.0216479	1.54539	0.0316999	0.0205126	1.54831	0.0311501	0.0201188	89.1349	2.45771	0.0275729	89.306	2.4669	0.027623	89.4772	2.52692	0.028241	1.51529	0.0417811	0.0275729	1.5182	0.0419373	0.027623	1.52111	0.0429577	0.028241	117.889	2.18731	0.018554	1.01825	0.0188136	0.0184764	26.5479	1.36825	0.0515391	37.0369	0.888457	0.0239884	36.7261
SS_48_I6MWT	85.6916	1.99855	0.0233225	86.2022	1.97501	0.0229113	86.7129	2.47037	0.0284891	1.43962	0.0335756	0.0233225	1.4482	0.0331801	0.0229113	1.45678	0.0415023	0.0284891	81.1713	2.15652	0.0265676	81.6565	2.19471	0.0268774	82.1418	2.6532	0.0323002	1.36368	0.0362296	0.0265676	1.37183	0.0368711	0.0268774	1.37998	0.0445737	0.0323002	113.687	2.46847	0.0217128	1.05602	0.022762	0.0215546	26.8122	3.02983	0.113002	38.3721	1.17222	0.0305487	36.5939
SS_49_I6MWT	91.166	1.79197	0.0196561	90.9595	1.67518	0.0184167	90.753	1.77405	0.0195482	1.64099	0.0322554	0.0196561	1.63727	0.0301532	0.0184167	1.63355	0.031933	0.0195482	84.3173	2.20073	0.0261006	84.1303	2.26792	0.0269572	83.9432	2.46556	0.0293717	1.51771	0.0396132	0.0261006	1.51434	0.0408225	0.0269572	1.51098	0.04438	0.0293717	110.997	2.48617	0.0223986	1.08165	0.0242285	0.0223995	26.7321	1.17434	0.0439299	35.0874	0.862285	0.0245753	36.6339
SS_50_I6MWT	86.1053	2.2322	0.0259241	86.2869	2.02883	0.0235126	86.4684	2.14308	0.0247845	1.34324	0.0348224	0.0259241	1.34607	0.0316497	0.0235126	1.34891	0.033432	0.0247845	90.2395	3.71385	0.0411555	90.4419	3.86878	0.0427764	90.6442	4.19802	0.0463131	1.40774	0.0579361	0.0411555	1.41089	0.0603529	0.0427764	1.41405	0.0654891	0.0463131	125.777	4.58937	0.0364881	0.955389	0.0365463	0.0382528	20.7591	3.12261	0.150421	36.5381	1.7304	0.0473587	39.6205
SS_51_I6MWT	87.7749	3.53475	0.0402706	87.5023	3.40292	0.0388895	87.2297	3.59903	0.0412592	1.44829	0.0583234	0.0402706	1.44379	0.0561482	0.0388895	1.43929	0.0593839	0.0412592	87.9409	4.54646	0.051699	87.667	4.43576	0.0505978	87.393	4.57596	0.0523608	1.45103	0.0750166	0.051699	1.4465	0.07319	0.0505978	1.44198	0.0755034	0.0523608	120.21	3.56886	0.0296885	0.99914	0.0300528	0.0300787	15.2815	3.45859	0.226325	42.2911	2.67898	0.0633461	42.3592
SS_52_I6MWT	76.9376	3.05321	0.0396843	76.5625	3.21487	0.0419901	76.1874	3.5427	0.0464998	1.36949	0.0543472	0.0396843	1.36281	0.0572247	0.0419901	1.35614	0.06306	0.0464998	68.8821	5.46934	0.0794015	68.5459	5.53788	0.0807909	68.2097	5.69036	0.0834245	1.2261	0.0973543	0.0794015	1.22012	0.0985743	0.0807909	1.21413	0.101288	0.0834245	107.282	5.82532	0.054299	1.12253	0.0750858	0.0668898	22.9644	3.51639	0.153124	36.9125	2.59746	0.0703682	38.5178
SS_53_I6MWT	76.3965	1.64935	0.0215893	76.4562	1.60978	0.0210549	76.516	1.66998	0.0218252	1.33694	0.0288636	0.0215893	1.33798	0.0281712	0.0210549	1.33903	0.0292246	0.0218252	72.6417	2.14327	0.0295046	72.6996	2.15514	0.0296445	72.7575	2.23402	0.030705	1.27123	0.0375072	0.0295046	1.27224	0.037715	0.0296445	1.27326	0.0390954	0.030705	114.099	2.14171	0.0187707	1.05209	0.0197361	0.018759	27.5389	1.16548	0.0423213	35.9139	0.876533	0.0244065	36.2306
SS_54_I6MWT	81.5265	6.70857	0.082287	81.4827	6.95306	0.0853318	81.4389	7.33539	0.0900723	1.34519	0.110691	0.082287	1.34446	0.114726	0.0853318	1.34374	0.121034	0.0900723	82.87	8.18377	0.0987543	82.8169	8.33928	0.100695	82.7638	8.6202	0.104154	1.36736	0.135032	0.0987543	1.36648	0.137598	0.100695	1.3656	0.142233	0.104154	121.841	6.04671	0.0496278	0.988339	0.0742521	0.0751282	25.9433	3.92407	0.151255	35.3967	2.55253	0.072112	37.0283
SS_55_I6MWT	89.2379	1.57881	0.0176921	89.4403	1.51204	0.0169056	89.6427	1.53763	0.0171529	1.29395	0.0228927	0.0176921	1.29688	0.0219246	0.0169056	1.29982	0.0222957	0.0171529	94.9342	1.94867	0.0205265	95.1528	2.0462	0.0215044	95.3713	2.21446	0.0232194	1.37655	0.0282557	0.0205265	1.37972	0.0296699	0.0215044	1.38288	0.0321097	0.0232194	127.675	2.34772	0.0183883	0.940204	0.0172302	0.018326	18.48	1.07494	0.0581677	40.2541	0.640164	0.0159031	40.76
SS_56_I6MWT	85.755	2.29577	0.0267713	85.5078	2.13977	0.0250243	85.2606	2.11032	0.0247514	1.39781	0.037421	0.0267713	1.39378	0.0348782	0.0250243	1.38975	0.0343982	0.0247514	78.4857	2.88023	0.0366975	78.2627	2.87077	0.0366813	78.0398	2.94183	0.0376966	1.27932	0.0469478	0.0366975	1.27568	0.0467936	0.0366813	1.27205	0.0479519	0.0376966	109.858	3.81245	0.0347033	1.0936	0.037319	0.0341248	21.4257	2.80267	0.130809	39.0812	1.10596	0.028299	39.2871
SS_57_I6MWT	85.2413	1.48981	0.0174775	85.596	1.93183	0.0225692	85.9507	2.52971	0.0294322	1.46615	0.0256247	0.0174775	1.47225	0.0332275	0.0225692	1.47835	0.0435111	0.0294322	81.6033	2.16574	0.0265399	81.9434	2.48793	0.0303616	82.2834	2.95954	0.0359676	1.40358	0.0372508	0.0265399	1.40943	0.0427925	0.0303616	1.41528	0.0509041	0.0359676	114.884	2.55228	0.0222161	1.04504	0.0230094	0.0220177	26.4011	3.27786	0.124156	35.692	2.7768	0.0777989	36.7994
SS_58_I6MWT	78.7381	2.40228	0.0305097	78.908	2.35549	0.0298512	79.0779	2.4029	0.0303866	1.26768	0.0386766	0.0305097	1.27042	0.0379235	0.0298512	1.27315	0.0386868	0.0303866	69.0479	2.4588	0.03561	69.1984	2.46459	0.0356163	69.3488	2.53869	0.0366075	1.11167	0.0395866	0.03561	1.11409	0.0396799	0.0356163	1.11652	0.0408729	0.0366075	105.239	2.30509	0.0219034	1.14081	0.0251387	0.0220358	25.8124	2.01103	0.0779095	38.1677	0.990584	0.0259535	37.0938
SS_59_I6MWT	84.7314	3.19876	0.0377518	85.3187	2.56281	0.030038	85.906	2.19417	0.0255415	1.46585	0.0553386	0.0377518	1.47601	0.0443365	0.030038	1.48617	0.0379591	0.0255415	84.2412	2.35318	0.0279339	84.8453	2.29567	0.0270571	85.4495	2.63206	0.0308026	1.45737	0.0407101	0.0279339	1.46782	0.0397151	0.0270571	1.47828	0.0455347	0.0308026	119.4	3.65302	0.0305948	1.00596	0.0308227	0.03064	18.4598	2.2445	0.121588	40.1032	1.68833	0.0420997	40.7701
SS_60_I6MWT	88.2529	1.92373	0.021798	87.8724	2.09117	0.0237979	87.4919	2.43478	0.0278286	1.52677	0.0332806	0.021798	1.52019	0.0361773	0.0237979	1.51361	0.0421217	0.0278286	80.4844	2.88161	0.0358033	80.1381	2.98962	0.0373059	79.7917	3.2067	0.0401884	1.39238	0.0498518	0.0358033	1.38639	0.0517205	0.0373059	1.3804	0.0554759	0.0401884	109.421	2.58073	0.0235853	1.09733	0.0278239	0.0253559	18.6008	2.11706	0.113816	40.3593	1.4037	0.0347802	40.6996
SS_61_I6MWT	94.1158	3.04486	0.0323522	93.7897	2.78307	0.0296735	93.4637	2.62275	0.0280617	1.48703	0.0481088	0.0323522	1.48188	0.0439725	0.0296735	1.47673	0.0414394	0.0280617	101.739	4.60223	0.0452355	101.386	4.41371	0.0435336	101.033	4.30238	0.0425838	1.60748	0.0727153	0.0452355	1.6019	0.0697367	0.0435336	1.59632	0.0679776	0.0425838	129.687	3.49574	0.0269551	0.926053	0.0280489	0.0302887	15.4057	2.1414	0.139	43.4296	1.21711	0.0280248	42.2972
SS_62_I6MWT	74.9554	3.27281	0.0436634	74.6127	3.22908	0.0432779	74.27	3.34099	0.0449843	1.16181	0.0507285	0.0436634	1.1565	0.0500508	0.0432779	1.15118	0.0517853	0.0449843	62.3583	5.30151	0.0850169	62.0736	5.26736	0.0848568	61.7889	5.29872	0.0857552	0.966553	0.0821734	0.0850169	0.962141	0.0816442	0.0848568	0.957729	0.0821302	0.0857552	99.7126	5.43201	0.0544767	1.20705	0.066299	0.0549266	22.4033	2.83135	0.126381	40.4315	1.52022	0.0375999	38.7983
SS_63_I6MWT	87.4885	1.92938	0.022053	87.6355	1.82279	0.0207997	87.7824	1.83509	0.020905	1.42606	0.0314489	0.022053	1.42846	0.0297115	0.0207997	1.43085	0.029912	0.020905	89.9529	2.70259	0.0300445	90.1056	2.68044	0.0297478	90.2583	2.74429	0.0304048	1.46623	0.0440522	0.0300445	1.46872	0.0436912	0.0297478	1.47121	0.0447319	0.0304048	123.383	2.69766	0.0218641	0.973042	0.0211766	0.0217633	18.4318	2.42196	0.131401	40.8587	1.10034	0.0269303	40.7841
SS_64_I6MWT	84.7266	2.50768	0.0295973	84.6567	2.59691	0.0306758	84.5867	2.89093	0.0341772	1.38952	0.0411259	0.0295973	1.38837	0.0425893	0.0306758	1.38722	0.0474113	0.0341772	75.5799	3.92594	0.0519442	75.5242	4.09343	0.0542003	75.4685	4.36093	0.0577847	1.23951	0.0643853	0.0519442	1.2386	0.0671323	0.0542003	1.23768	0.0715192	0.0577847	107.028	4.14319	0.0387112	1.12285	0.0430289	0.038321	20.8914	1.98112	0.0948295	38.4784	1.62077	0.0421217	39.5543
SS_65_I6MWT	90.1699	2.00161	0.0221982	89.7071	2.10985	0.0235193	89.2444	2.45799	0.0275422	1.44272	0.0320258	0.0221982	1.43531	0.0337576	0.0235193	1.42791	0.0393278	0.0275422	86.2211	2.29285	0.0265927	85.7833	2.54364	0.0296519	85.3455	2.95277	0.0345978	1.37954	0.0366856	0.0265927	1.37253	0.0406983	0.0296519	1.36553	0.0472443	0.0345978	114.757	2.35276	0.0205021	1.04612	0.0212687	0.020331	24.6675	2.2818	0.0925024	37.7592	1.49332	0.0395485	37.6662
SS_66_I6MWT	97.3987	1.19402	0.0122591	96.9317	1.13951	0.0117558	96.4647	1.20929	0.0125361	1.7824	0.0218505	0.0122591	1.77385	0.0208531	0.0117558	1.7653	0.02213	0.0125361	89.5297	1.64121	0.0183314	89.1016	1.66879	0.0187291	88.6735	1.76625	0.0199186	1.63839	0.0300341	0.0183314	1.63056	0.0305389	0.0187291	1.62273	0.0323223	0.0199186	110.308	1.68806	0.0153032	1.08812	0.0168185	0.0154564	19.7795	0.890635	0.0450282	40.5764	0.528212	0.0130177	40.1103
SS_67_I6MWT	79.3763	1.46132	0.0184101	79.4713	1.56886	0.0197412	79.5663	1.9213	0.0241471	1.37321	0.0252809	0.0184101	1.37485	0.0271413	0.0197412	1.3765	0.0332385	0.0241471	70.1515	1.8465	0.0263216	70.2368	1.96513	0.0279787	70.3221	2.24222	0.0318849	1.21362	0.0319444	0.0263216	1.2151	0.0339968	0.0279787	1.21657	0.0387903	0.0318849	106.06	2.27808	0.0214792	1.13196	0.0243637	0.0215235	34.9588	1.41243	0.0404028	32.4766	0.7336	0.0225886	32.5206
SS_68_I6MWT	87.8866	1.7823	0.0202795	88.1405	1.62393	0.0184243	88.3945	1.64095	0.018564	1.37982	0.0279821	0.0202795	1.38381	0.0254957	0.0184243	1.38779	0.0257629	0.018564	84.9506	2.68554	0.0316129	85.2018	2.77604	0.032582	85.4529	2.96054	0.0346453	1.33373	0.0421629	0.0316129	1.33767	0.0435838	0.032582	1.34161	0.0464805	0.0346453	115.997	3.02385	0.0260684	1.03521	0.0267776	0.0258669	22.1954	2.05412	0.0925472	37.3922	1.28282	0.034307	38.9023
SS_69_I6MWT	86.9711	1.52706	0.0175583	87.3293	1.88798	0.0216191	87.6875	2.40755	0.0274561	1.46112	0.0256546	0.0175583	1.46713	0.031718	0.0216191	1.47315	0.0404469	0.0274561	85.471	2.36894	0.0277163	85.8291	2.75244	0.0320689	86.1871	3.22355	0.0374018	1.43591	0.0397982	0.0277163	1.44193	0.0462411	0.0320689	1.44794	0.0541557	0.0374018	117.924	2.31162	0.0196027	1.018	0.020216	0.0198586	25.4895	1.4841	0.058224	35.3617	1.16471	0.0329371	37.2553
SS_70_I6MWT	90.8957	1.87319	0.0206081	90.9205	1.8228	0.0200483	90.9454	1.95163	0.0214594	1.4816	0.030533	0.0206081	1.482	0.0297117	0.0200483	1.48241	0.0318116	0.0214594	91.1894	2.16375	0.0237281	91.2187	2.2992	0.0252054	91.248	2.56209	0.0280783	1.48639	0.0352692	0.0237281	1.48686	0.037477	0.0252054	1.48734	0.041762	0.0280783	120.407	2.57597	0.0213939	0.997077	0.0213654	0.021428	15.9977	2.80679	0.17545	42.6884	2.04981	0.048018	42.0012
SS_71_I6MWT	84.92	2.18025	0.0256742	85.4613	2.10715	0.0246562	86.0027	2.22349	0.0258537	1.4861	0.0381544	0.0256742	1.49557	0.0368751	0.0246562	1.50505	0.038911	0.0258537	77.8929	3.7704	0.048405	78.3865	3.71138	0.0473472	78.8801	3.73907	0.0474019	1.36312	0.065982	0.048405	1.37176	0.0649491	0.0473472	1.3804	0.0654337	0.0474019	110.031	3.57729	0.0325118	1.0918	0.037257	0.0341242	19.8254	2.31964	0.117003	39.8438	1.70745	0.0428536	40.0873
SS_72_I6MWT	56.2888	8.54198	0.151753	56.3835	8.58588	0.152276	56.4783	8.87371	0.157117	0.90062	0.136672	0.151753	0.902136	0.137374	0.152276	0.903652	0.141979	0.157117	43.6641	9.05973	0.207487	43.7505	9.09824	0.207958	43.8368	9.26352	0.211319	0.698626	0.144956	0.207487	0.700007	0.145572	0.207958	0.701388	0.148216	0.211319	92.4952	9.27767	0.100304	1.31207	0.151423	0.115407	36.5313	5.00586	0.137029	20.3323	3.07984	0.151475	31.7343
SS_73_I6MWT	87.2266	2.82111	0.0323423	86.2903	2.4903	0.0288595	85.3541	2.32035	0.027185	1.43052	0.0462662	0.0323423	1.41516	0.0408409	0.0288595	1.39981	0.0380537	0.027185	82.2113	3.63518	0.0442175	81.333	3.50351	0.0430761	80.4546	3.48357	0.0432985	1.34827	0.059617	0.0442175	1.33386	0.0574575	0.0430761	1.31946	0.0571305	0.0432985	113.119	4.01186	0.0354658	1.06213	0.0369917	0.0348277	21.6225	1.86925	0.0864493	37.7393	1.30431	0.0345612	39.1888
SS_74_I6MWT	90.0452	2.91856	0.0324122	89.8629	2.93216	0.0326292	89.6806	3.06569	0.0341845	1.69285	0.0548689	0.0324122	1.68942	0.0551245	0.0326292	1.68599	0.0576349	0.0341845	90.8101	5.14284	0.0566329	90.6356	5.26897	0.0581335	90.4611	5.4542	0.0602933	1.70723	0.0966855	0.0566329	1.70395	0.0990566	0.0581335	1.70067	0.102539	0.0602933	120.977	5.1219	0.0423377	0.993975	0.0494029	0.0497024	12.6742	2.62161	0.206847	43.393	1.85132	0.0426641	43.6629
SS_75_I6MWT	89.8721	1.70134	0.0189307	89.8655	1.65813	0.0184512	89.859	1.66927	0.0185765	1.59972	0.0302839	0.0189307	1.59961	0.0295147	0.0184512	1.59949	0.0297129	0.0185765	74.8355	2.45068	0.0327475	74.8311	2.46087	0.0328857	74.8267	2.49592	0.033356	1.33207	0.0436221	0.0327475	1.33199	0.0438035	0.0328857	1.33191	0.0444273	0.033356	99.9056	1.98327	0.0198514	1.20161	0.0242752	0.0202022	23.1843	0.942367	0.0406467	38.1179	0.641912	0.0168401	38.4078
SS_76_I6MWT	91.465	1.21947	0.0133326	90.9719	1.32699	0.0145868	90.4788	1.5692	0.0173433	1.50917	0.0201212	0.0133326	1.50104	0.0218954	0.0145868	1.4929	0.0258917	0.0173433	91.6582	1.64589	0.0179569	91.1663	1.83725	0.0201528	90.6744	2.11281	0.023301	1.51236	0.0271572	0.0179569	1.50424	0.0303147	0.0201528	1.49613	0.0348613	0.023301	120.255	1.54559	0.0128526	0.998047	0.0128297	0.0128548	25.2837	1.6725	0.0661491	40.038	1.43263	0.0357816	37.3581
SS_77_I6MWT	92.1668	1.26887	0.0137671	91.6947	1.14888	0.0125295	91.2226	1.18735	0.013016	1.50232	0.0206826	0.0137671	1.49462	0.0187268	0.0125295	1.48693	0.0193539	0.013016	93.9801	2.0375	0.0216802	93.5026	2.13462	0.0228295	93.0251	2.31292	0.0248634	1.53188	0.0332113	0.0216802	1.52409	0.0347943	0.0228295	1.51631	0.0377006	0.0248634	122.363	2.1465	0.0175421	0.980992	0.0171764	0.0175092	19.2447	1.05762	0.0549563	40.6439	0.828293	0.0203793	40.3776
SS_78_I6MWT	90.2467	2.09858	0.0232538	89.5425	1.87235	0.0209102	88.8382	1.87806	0.0211403	1.53419	0.0356759	0.0232538	1.52222	0.0318299	0.0209102	1.51025	0.031927	0.0211403	84.968	3.38246	0.0398086	84.3101	3.37942	0.0400833	83.6522	3.49325	0.0417593	1.44446	0.0575018	0.0398086	1.43327	0.0574502	0.0400833	1.42209	0.0593853	0.0417593	112.974	3.43579	0.0304121	1.06317	0.0323128	0.0303929	21.2849	3.39034	0.159283	39.9827	1.0514	0.0262964	39.3575
SS_79_I6MWT	80.6009	3.68923	0.0457716	80.6118	3.63945	0.0451478	80.6227	3.72699	0.0462275	1.28962	0.0590277	0.0457716	1.28979	0.0582311	0.0451478	1.28996	0.0596318	0.0462275	62.8914	3.64277	0.0579216	62.9024	3.65275	0.05807	62.9135	3.74654	0.0595507	1.00626	0.0582843	0.0579216	1.00644	0.0584439	0.05807	1.00662	0.0599447	0.0595507	93.6455	3.92499	0.0419133	1.28364	0.0530507	0.0413284	25.1632	2.73958	0.108872	38.2694	2.16167	0.0564854	37.4184
SS_80_I6MWT	83.641	1.16085	0.013879	83.4874	1.16237	0.0139226	83.3339	1.31056	0.0157266	1.33826	0.0185736	0.013879	1.3358	0.0185979	0.0139226	1.33334	0.020969	0.0157266	88.9127	1.75984	0.0197929	88.752	1.87858	0.0211667	88.5912	2.09007	0.0235923	1.4226	0.0281574	0.0197929	1.42003	0.0300573	0.0211667	1.41746	0.0334411	0.0235923	127.566	1.97841	0.0155089	0.940914	0.0145362	0.0154491	20.4565	1.12594	0.0550407	40.2502	0.85847	0.0213284	39.7717
SS_81_I6MWT	60.2806	2.77608	0.0460526	61.1609	2.71185	0.0443396	62.0411	2.82478	0.0455308	0.982575	0.0452501	0.0460526	0.996923	0.0442031	0.0443396	1.01127	0.046044	0.0455308	52.6235	3.3276	0.0632341	53.4021	3.4707	0.0649918	54.1807	3.71647	0.068594	0.857764	0.05424	0.0632341	0.870454	0.0565724	0.0649918	0.883145	0.0605784	0.068594	104.751	4.32602	0.0412983	1.14747	0.0460522	0.0401338	25.2359	1.9675	0.0779642	42.4719	0.903426	0.0212712	37.382
SS_82_I6MWT	83.0771	1.8212	0.0219218	82.9117	1.78088	0.0214793	82.7463	1.91077	0.0230919	1.37077	0.0300498	0.0219218	1.36804	0.0293846	0.0214793	1.36531	0.0315277	0.0230919	79.4321	2.26901	0.0285654	79.2759	2.30457	0.0290702	79.1197	2.45778	0.0310641	1.31063	0.0374386	0.0285654	1.30805	0.0380254	0.0290702	1.30547	0.0405534	0.0310641	114.744	2.51821	0.0219464	1.04631	0.023129	0.0221052	25.1535	2.23193	0.0887321	38.5545	1.23574	0.0320516	37.4232
SS_83_I6MWT	93.6416	1.91101	0.0204077	93.5632	2.08687	0.0223044	93.4848	2.38864	0.0255511	1.66682	0.0340159	0.0204077	1.66542	0.0371462	0.0223044	1.66403	0.0425178	0.0255511	89.2294	2.51094	0.0281403	89.1566	2.6981	0.0302625	89.0838	2.97371	0.033381	1.58828	0.0446947	0.0281403	1.58699	0.0480261	0.0302625	1.58569	0.052932	0.033381	114.346	2.26003	0.0197648	1.04985	0.0206831	0.019701	26.9199	2.53842	0.0942953	38.8376	2.57488	0.0662987	36.5401
SS_84_I6MWT	66.2115	4.58111	0.069189	66.0496	4.53564	0.0686701	65.8878	4.75252	0.0721304	1.09249	0.0755883	0.069189	1.08982	0.074838	0.0686701	1.08715	0.0784165	0.0721304	63.9227	5.21453	0.0815757	63.7757	5.28288	0.0828353	63.6287	5.55227	0.0872605	1.05472	0.0860398	0.0815757	1.0523	0.0871675	0.0828353	1.04987	0.0916124	0.0872605	115.876	5.6821	0.0490359	1.03828	0.0553792	0.0533377	27.0853	3.37526	0.124616	35.2651	1.69568	0.0480839	36.4574
SS_85_I6MWT	81.7767	1.89335	0.0231527	82.4422	1.78831	0.0216916	83.1076	1.83412	0.0220693	1.30843	0.0302936	0.0231527	1.31907	0.0286129	0.0216916	1.32972	0.029346	0.0220693	85.9205	2.33281	0.0271508	86.6199	2.26045	0.0260961	87.3193	2.32007	0.02657	1.37473	0.0373249	0.0271508	1.38592	0.0361671	0.0260961	1.39711	0.0371212	0.02657	126.078	1.64194	0.0130232	0.951952	0.0123914	0.0130168	14.3959	2.06775	0.143635	43.9576	1.35133	0.0307416	42.802
SS_86_I6MWT	84.1886	4.5974	0.0546084	83.8631	4.10124	0.048904	83.5376	3.9415	0.0471824	1.49856	0.0818337	0.0546084	1.49276	0.073002	0.048904	1.48697	0.0701588	0.0471824	74.7765	4.89778	0.0654989	74.4996	4.75604	0.0638398	74.2228	4.86187	0.0655037	1.33102	0.0871805	0.0654989	1.32609	0.0846576	0.0638398	1.32117	0.0865413	0.0655037	106.58	4.13049	0.038755	1.12764	0.0446396	0.0395869	23.1439	2.09997	0.0907355	38.9397	1.84618	0.0474113	38.4281
SS_87_I6MWT	84.3597	4.5432	0.0538552	84.5238	4.4902	0.0531234	84.688	4.71064	0.0556235	1.41724	0.0763258	0.0538552	1.42	0.0754353	0.0531234	1.42276	0.0791388	0.0556235	69.8814	5.89917	0.084417	70.0138	5.86597	0.0837831	70.1462	5.9815	0.085272	1.17401	0.0991061	0.084417	1.17623	0.0985483	0.0837831	1.17846	0.100489	0.085272	99.3025	5.80658	0.0584737	1.21352	0.0897855	0.0739879	26.9903	2.93097	0.108593	36.3009	2.05882	0.0567154	36.5048
SS_88_I6MWT	77.6552	1.70061	0.0218995	77.4194	1.67732	0.0216654	77.1835	1.75921	0.0227926	1.26578	0.02772	0.0218995	1.26194	0.0273403	0.0216654	1.25809	0.0286751	0.0227926	76.7468	2.38622	0.0310921	76.5167	2.45884	0.0321347	76.2866	2.59662	0.0340377	1.25097	0.0388954	0.0310921	1.24722	0.0400791	0.0321347	1.24347	0.0423249	0.0340377	118.601	2.83844	0.0239326	1.01237	0.0242964	0.0239994	24.509	1.69553	0.06918	37.1103	0.937309	0.0252573	37.7455
SS_90_I6MWT	75.8347	1.61474	0.0212928	75.9677	1.52902	0.0201272	76.1008	1.56073	0.0205088	1.23611	0.0263202	0.0212928	1.23827	0.024923	0.0201272	1.24044	0.0254399	0.0205088	83.7443	3.18616	0.0380462	83.893	3.18666	0.0379848	84.0417	3.25659	0.0387497	1.36503	0.0519344	0.0380462	1.36746	0.0519426	0.0379848	1.36988	0.0530824	0.0387497	132.515	4.16794	0.0314525	0.906426	0.0278222	0.0306944	18.8673	1.30673	0.0692588	40.9411	0.969681	0.0236848	40.5663
SS_91_I6MWT	82.0694	1.20802	0.0147195	81.9154	1.10096	0.0134402	81.7615	1.19447	0.0146092	1.37877	0.0202948	0.0147195	1.37618	0.0184961	0.0134402	1.37359	0.0200671	0.0146092	80.7883	2.39594	0.029657	80.6426	2.53279	0.0314076	80.4969	2.7444	0.0340933	1.35724	0.0402518	0.029657	1.3548	0.0425509	0.0314076	1.35235	0.0461059	0.0340933	118.133	3.27326	0.0277084	1.01659	0.0283803	0.0279172	18.4029	1.24164	0.0674697	40.7976	0.715323	0.0175335	40.7985
SS_92_I6MWT	94.2253	1.51844	0.016115	94.0452	1.53643	0.0163371	93.8651	1.76074	0.0187582	1.48876	0.0239913	0.016115	1.48591	0.0242756	0.0163371	1.48307	0.0278197	0.0187582	99.9427	2.43016	0.0243155	99.7542	2.54257	0.0254883	99.5657	2.79041	0.0280258	1.57909	0.0383965	0.0243155	1.57612	0.0401725	0.0254883	1.57314	0.0440885	0.0280258	127.288	2.63042	0.0206651	0.943142	0.0191677	0.0203232	16.99	1.10387	0.0649716	41.1001	0.879119	0.0213897	41.505
SS_93_I6MWT	89.9991	1.68911	0.0187681	90.2505	1.85553	0.0205598	90.5018	2.11671	0.0233886	1.58398	0.0297284	0.0187681	1.58841	0.0326573	0.0205598	1.59283	0.037254	0.0233886	92.2297	2.0987	0.0227552	92.4884	2.28967	0.0247563	92.7471	2.55947	0.0275962	1.62324	0.0369372	0.0227552	1.6278	0.0402982	0.0247563	1.63235	0.0450467	0.0275962	122.976	1.71124	0.0139152	0.975988	0.0135983	0.0139329	17.1543	2.07448	0.120931	41.175	1.55929	0.0378698	41.4228
SS_94_I6MWT	85.0362	2.47017	0.0290485	84.8084	2.3129	0.0272721	84.5805	2.25004	0.0266024	1.38609	0.0402638	0.0290485	1.38238	0.0377003	0.0272721	1.37866	0.0366757	0.0266024	87.6887	6.28797	0.0717078	87.4602	6.30688	0.0721114	87.2316	6.36577	0.0729755	1.42933	0.102494	0.0717078	1.4256	0.102802	0.0721114	1.42188	0.103762	0.0729755	123.711	7.60352	0.0614619	0.973442	0.056382	0.0579203	22.5565	2.45592	0.108879	39.3474	1.26149	0.0320604	38.7217
SS_95_I6MWT	65.3762	3.43109	0.0524823	65.4213	3.40877	0.0521049	65.4663	3.52777	0.0538869	1.06563	0.0559268	0.0524823	1.06637	0.0555629	0.0521049	1.0671	0.0575027	0.0538869	53.1676	6.71933	0.12638	53.2219	6.83364	0.128399	53.2763	6.98508	0.131111	0.866632	0.109525	0.12638	0.867517	0.111388	0.128399	0.868403	0.113857	0.131111	97.0248	10.4615	0.107823	1.25462	0.169845	0.135375	23.9888	4.10311	0.171042	38.6168	2.22809	0.0576973	38.0056
SS_96_I6MWT	85.3466	1.53352	0.0179682	85.7226	1.46818	0.0171271	86.0986	1.53679	0.0178492	1.39115	0.0249964	0.0179682	1.39728	0.0239314	0.0171271	1.40341	0.0250496	0.0178492	81.3043	2.21905	0.0272931	81.6631	2.20738	0.0270304	82.0218	2.27707	0.0277618	1.32526	0.0361705	0.0272931	1.33111	0.0359804	0.0270304	1.33696	0.0371163	0.0277618	114.312	2.13834	0.0187062	1.05013	0.0197139	0.0187729	23.282	1.55957	0.0669859	38.02	0.973643	0.0256087	38.359
SS_97_I6MWT	81.1653	2.17424	0.0267878	81.0942	1.96249	0.0242002	81.0231	1.86997	0.0230795	1.40416	0.0376143	0.0267878	1.40293	0.0339511	0.0242002	1.4017	0.0323505	0.0230795	80.6852	2.81533	0.0348927	80.6159	2.71024	0.0336192	80.5466	2.69132	0.0334133	1.39585	0.0487052	0.0348927	1.39466	0.0468872	0.0336192	1.39346	0.0465599	0.0334133	119.274	1.98197	0.0166169	1.00637	0.0170075	0.0168998	26.6535	1.24457	0.0466946	35.8897	0.971515	0.0270695	36.6733
SS_98_I6MWT	88.6609	1.89762	0.0214031	88.8238	2.12017	0.0238694	88.9867	2.56207	0.0287916	1.13486	0.0242895	0.0214031	1.13694	0.0271382	0.0238694	1.13903	0.0327945	0.0287916	94.8702	3.2066	0.0337998	95.0471	3.43867	0.0361786	95.2241	3.83485	0.0402719	1.21434	0.0410445	0.0337998	1.2166	0.044015	0.0361786	1.21887	0.0490861	0.0402719	128.417	3.83443	0.0298591	0.935277	0.0276905	0.0296067	30.2678	2.4012	0.079332	36.1526	2.12683	0.0588291	34.8661
SS_99_I6MWT	83.2189	3.05232	0.0366782	83.2157	2.76165	0.0331866	83.2126	2.55801	0.0307406	1.23996	0.0454795	0.0366782	1.23991	0.0411486	0.0331866	1.23987	0.0381143	0.0307406	90.204	3.89747	0.0432072	90.203	3.69723	0.0409879	90.2019	3.58485	0.0397426	1.34404	0.0580723	0.0432072	1.34402	0.0550887	0.0409879	1.34401	0.0534143	0.0397426	130.061	2.49313	0.019169	0.922979	0.0175639	0.0190295	19.1248	1.12746	0.0589529	39.7527	0.868934	0.0218585	40.4376
SS_100_I6MWT	79.0566	2.59013	0.0327629	79.0773	2.50888	0.0317269	79.098	2.68119	0.0338971	1.13051	0.0370388	0.0327629	1.13081	0.035877	0.0317269	1.1311	0.0383411	0.0338971	79.5459	2.88257	0.0362378	79.5792	3.0961	0.0389059	79.6124	3.48348	0.0437554	1.13751	0.0412207	0.0362378	1.13798	0.0442743	0.0389059	1.13846	0.0498137	0.0437554	120.776	3.42075	0.028323	0.994474	0.0324052	0.0325853	15.9861	2.38235	0.149026	41.6086	1.26824	0.0304803	42.0069
SS_101_I6MWT	89.0388	5.59086	0.0627913	88.667	5.32236	0.0600264	88.2952	5.31598	0.0602069	1.64722	0.103431	0.0627913	1.64034	0.0984637	0.0600264	1.63346	0.0983456	0.0602069	77.132	7.26959	0.0942487	76.8135	7.14009	0.0929537	76.495	7.14807	0.0934449	1.42694	0.134487	0.0942487	1.42105	0.132092	0.0929537	1.41516	0.132239	0.0934449	103.72	4.45409	0.0429434	1.15921	0.0527075	0.0454683	22.4729	2.17282	0.0966864	38.9899	1.68182	0.0431347	38.7636
SS_102_I6MWT	85.9028	3.53182	0.0411141	85.7193	3.34502	0.039023	85.5357	3.40126	0.0397642	1.47753	0.0607473	0.0411141	1.47437	0.0575343	0.039023	1.47121	0.0585017	0.0397642	66.2624	4.96314	0.0749014	66.1221	4.90477	0.0741774	65.9818	4.94281	0.0749117	1.13971	0.085366	0.0749014	1.1373	0.084362	0.0741774	1.13489	0.0850163	0.0749117	92.4367	4.72575	0.0511242	1.30241	0.0862489	0.0662225	26.0772	3.2343	0.124028	36.2776	2.27602	0.0627389	36.9614
SS_103_I6MWT	94.3235	9.55954	0.101348	94.4189	8.13004	0.0861061	94.5144	6.80662	0.0720168	1.65066	0.167292	0.101348	1.65233	0.142276	0.0861061	1.654	0.119116	0.0720168	88.9032	10.8089	0.121581	88.9746	9.62629	0.108191	89.0459	8.55032	0.0960214	1.55581	0.189156	0.121581	1.55706	0.16846	0.108191	1.5583	0.149631	0.0960214	112.81	4.9993	0.0443163	1.06603	0.052128	0.0488993	19.1047	2.63442	0.137894	39.9878	1.98494	0.0496388	40.4476
SS_104_I6MWT	82.5056	3.74741	0.0454201	82.4801	3.72135	0.0451182	82.4545	3.85806	0.0467902	1.38609	0.0629565	0.0454201	1.38567	0.0625187	0.0451182	1.38524	0.0648154	0.0467902	74.3608	5.45395	0.0733443	74.3416	5.49133	0.0738662	74.3224	5.61781	0.075587	1.24926	0.0916263	0.0733443	1.24894	0.0922544	0.0738662	1.24862	0.0943791	0.075587	108.064	4.79643	0.0443851	1.11267	0.0502275	0.0451414	31.0166	3.25577	0.104969	35.3761	2.57267	0.0727236	34.4917
SS_105_I6MWT	82.716	7.59914	0.0918702	83.3328	6.44639	0.0773572	83.9495	5.46963	0.0651538	1.46407	0.134505	0.0918702	1.47499	0.114101	0.0773572	1.48591	0.0968124	0.0651538	75.1428	8.99923	0.119762	75.6748	8.17496	0.108027	76.2068	7.46928	0.0980133	1.33003	0.159286	0.119762	1.33944	0.144697	0.108027	1.34886	0.132206	0.0980133	108.73	5.39091	0.0495806	1.10667	0.0613165	0.0554065	17.4092	2.87584	0.165191	40.1617	2.79379	0.0695634	41.2954
SS_106_I6MWT	52.2353	7.6878	0.147176	50.7511	7.50778	0.147933	49.267	7.87834	0.159911	0.861883	0.126849	0.147176	0.837394	0.123878	0.147933	0.812905	0.129993	0.159911	27.1003	6.2234	0.229643	26.3238	6.03953	0.229432	25.5473	6.04492	0.236617	0.447155	0.102686	0.229643	0.434342	0.0996522	0.229432	0.42153	0.0997412	0.236617	61.6626	8.78263	0.14243	1.98901	0.310273	0.155993	49.8657	7.34014	0.147198	27.7572	4.91996	0.17725	25.0671
SS_107_I6MWT	81.8952	6.48213	0.0791515	81.9487	6.07217	0.0740971	82.0022	5.93823	0.0724154	1.28576	0.101769	0.0791515	1.2866	0.095333	0.0740971	1.28743	0.0932301	0.0724154	81.5018	7.95989	0.0976652	81.5622	7.72367	0.0946967	81.6226	7.69285	0.094249	1.27958	0.12497	0.0976652	1.28053	0.121262	0.0946967	1.28148	0.120778	0.094249	119.295	4.51984	0.0378879	1.00747	0.0414049	0.0410981	26.27	1.7503	0.0666273	37.0018	1.43735	0.0388455	36.865
SS_108_I6MWT	75.877	6.29042	0.0829029	75.2507	6.00972	0.0798626	74.6244	6.0626	0.0812415	1.31267	0.108824	0.0829029	1.30184	0.103968	0.0798626	1.291	0.104883	0.0812415	55.6537	8.78269	0.15781	55.1801	8.59358	0.155737	54.7065	8.51756	0.155696	0.962808	0.151941	0.15781	0.954615	0.148669	0.155737	0.946422	0.147354	0.155696	87.4924	10.1338	0.115825	1.39307	0.19359	0.138966	30.5963	6.18427	0.202125	34.0701	3.27268	0.0960573	34.7019
SS_109_I6MWT	69.0156	5.80228	0.0840719	68.9534	5.2234	0.0757527	68.8911	4.90507	0.0712003	1.06974	0.0899353	0.0840719	1.06878	0.0809627	0.0757527	1.06781	0.0760285	0.0712003	59.7353	6.32341	0.105857	59.6792	5.91906	0.0991813	59.6231	5.69659	0.0955434	0.925898	0.0980129	0.105857	0.925028	0.0917455	0.0991813	0.924158	0.0882972	0.0955434	103.791	4.89405	0.0471527	1.15883	0.0567748	0.0489933	24.9186	3.19476	0.128208	38.7606	2.50958	0.0647455	37.5407
	Gait: Stride Length L (%stature)			Gait: Stride Length (%stature)			Gait: Stride Length R (%stature)			Gait: Stride Length SI L (m)			Gait: Stride Length SI (m)			Gait: Stride Length SI R (m)			Gait: Stride Velocity L (%stature/s)			Gait: Stride Velocity (%stature/s)			Gait: Stride Velocity R (%stature/s)			Gait: Stride Velocity SI L (m/s)			Gait: Stride Velocity SI (m/s)			Gait: Stride Velocity SI R (m/s)			Gait: Cadence (steps/min)			Gait: Gait Cycle Time (seconds)			Gait: Double support (%)			Gait: Swing L (%)			Gait: Swing (%)
	Mean	Standard_Deviation	CoV	Mean	Standard_Deviation	CoV	Mean	Standard_Deviation	CoV	Mean	Standard_Deviation	CoV	Mean	Standard_Deviation	CoV	Mean	Standard_Deviation	CoV	Mean	Standard_Deviation	CoV	Mean	Standard_Deviation	CoV	Mean	Standard_Deviation	CoV	Mean	Standard_Deviation	CoV	Mean	Standard_Deviation	CoV	Mean	Standard_Deviation	CoV	Mean	Standard_Deviation	CoV	Mean	Standard_Deviation	CoV	Mean	Standard_Deviation	CoV	Mean	Standard_Deviation	CoV	Mean
SS_01_V2_I6MWT	78.2978	7.04395	0.0899635	78.759	6.51978	0.0827814	79.2202	6.27237	0.0791764	1.27625	0.114816	0.0899635	1.28377	0.106272	0.0827814	1.29129	0.10224	0.0791764	73.4304	10.2123	0.139075	73.8436	9.89573	0.134009	74.2568	9.72313	0.130939	1.19692	0.166461	0.139075	1.20365	0.1613	0.134009	1.21039	0.158487	0.130939	112.064	7.73407	0.0690149	1.07624	0.079357	0.0737353	21.4766	2.79088	0.12995	37.0388	1.74996	0.0472467	39.2617
SS_38_V2_I6MWT	77.4059	7.27458	0.0939797	77.62	6.52941	0.0841203	77.834	6.07359	0.0780326	1.23849	0.116393	0.0939797	1.24192	0.104471	0.0841203	1.24534	0.0971774	0.0780326	76.9009	9.73639	0.12661	77.0903	9.22468	0.119661	77.2796	8.90208	0.115193	1.23041	0.155782	0.12661	1.23344	0.147595	0.119661	1.23647	0.142433	0.115193	118.868	7.40239	0.0622741	1.01459	0.086356	0.0851143	13.1324	3.93901	0.299945	43.5029	2.46444	0.0566499	43.4338
SS_06_V2_I6MWT	79.2053	5.05269	0.0637923	79.112	3.99367	0.0504812	79.0187	3.21808	0.0407255	1.33065	0.0848852	0.0637923	1.32908	0.0670937	0.0504812	1.32751	0.0540637	0.0407255	78.2639	7.44193	0.0950876	78.1431	6.58897	0.0843193	78.0222	5.89939	0.0756117	1.31483	0.125024	0.0950876	1.3128	0.110695	0.0843193	1.31077	0.0991097	0.0756117	118.302	5.40151	0.0456587	1.01658	0.0490537	0.0482535	27.0169	2.28308	0.0845056	37.3235	1.45271	0.0389221	36.4915
SS_12_V2_I6MWT	62.5611	6.45244	0.103138	62.0672	5.86467	0.094489	61.5732	5.58625	0.0907253	0.969698	0.100013	0.103138	0.962041	0.0909024	0.094489	0.954385	0.0865869	0.0907253	64.316	8.06348	0.125373	63.8016	7.56302	0.11854	63.2872	7.30764	0.115468	0.996899	0.124984	0.125373	0.988925	0.117227	0.11854	0.980952	0.113268	0.115468	123.151	6.04318	0.0490715	0.97679	0.0486236	0.049779	14.8714	2.48658	0.167206	39.2927	2.12122	0.0539851	42.5643
SS_28_V2_I6MWT	79.0702	5.9235	0.0749145	79.7055	4.79481	0.0601566	80.3409	4.01456	0.0499691	1.24931	0.0935914	0.0749145	1.25935	0.075758	0.0601566	1.26939	0.0634301	0.0499691	74.9567	7.60761	0.101493	75.5463	6.74088	0.0892285	76.136	6.10786	0.080223	1.18432	0.1202	0.101493	1.19363	0.106506	0.0892285	1.20295	0.0965042	0.080223	113.587	5.93711	0.0522693	1.06006	0.0731023	0.0689606	32.2623	3.45559	0.107109	32.4869	2.2898	0.070484	33.8688
SS_32_V2_I6MWT	81.9637	7.55668	0.0921955	82.3742	7.35733	0.089316	82.7847	7.60451	0.0918589	1.37699	0.126952	0.0921955	1.38389	0.123603	0.089316	1.39078	0.127756	0.0918589	73.9228	10.8884	0.147294	74.2956	10.8642	0.146229	74.6685	11.0378	0.147824	1.2419	0.182925	0.147294	1.24817	0.182519	0.146229	1.25443	0.185434	0.147824	107.625	8.33576	0.0774516	1.12523	0.14364	0.127654	25.3895	4.42087	0.174122	37.5499	2.99194	0.0796791	37.3052
SS_39_V2_I6MWT	44.91	10.0245	0.223213	46.1582	9.9065	0.21462	47.4064	10.0094	0.211141	0.709579	0.158387	0.223213	0.7293	0.156523	0.21462	0.749022	0.158149	0.211141	35.3056	7.68497	0.21767	36.2517	7.55053	0.208281	37.1978	7.57482	0.203636	0.557829	0.121423	0.21767	0.572777	0.119298	0.208281	0.587725	0.119682	0.203636	94.7242	7.19633	0.0759714	1.27545	0.120158	0.0942082	31.9355	5.25008	0.164396	33.7596	3.60039	0.106648	34.0323
SS_40_V2_I6MWT	79.7318	7.21915	0.0905429	79.9006	6.68761	0.0836991	80.0693	6.4624	0.0807101	1.35544	0.122726	0.0905429	1.35831	0.113689	0.0836991	1.36118	0.109861	0.0807101	65.3424	7.96201	0.121851	65.4765	7.64968	0.116831	65.6106	7.50051	0.114319	1.11082	0.135354	0.121851	1.1131	0.130045	0.116831	1.11538	0.127509	0.114319	98.0234	4.50353	0.0459434	1.22689	0.0590282	0.0481119	22.5833	1.82144	0.0806542	38.6606	1.35289	0.0349942	38.7083
SS_44_V2_I6MWT	73.3724	5.26922	0.0718147	73.6808	4.89255	0.066402	73.9891	4.63594	0.0626571	1.27668	0.0916845	0.0718147	1.28205	0.0851303	0.066402	1.28741	0.0806653	0.0626571	77.3452	7.59943	0.0982534	77.6689	7.32935	0.0943666	77.9926	7.1546	0.0917344	1.34581	0.13223	0.0982534	1.35144	0.127531	0.0943666	1.35707	0.12449	0.0917344	126.341	6.72152	0.0532014	0.952553	0.05186	0.0544432	19.3943	3.15551	0.162703	39.5987	2.95196	0.074547	40.3029
SS_46_V2_I6MWT	79.3494	3.90662	0.0492332	79.5067	4.03129	0.0507038	79.664	4.36718	0.05482	1.38861	0.0683659	0.0492332	1.39137	0.0705476	0.0507038	1.39412	0.0764257	0.05482	81.1059	5.27274	0.0650105	81.2811	5.55721	0.0683703	81.4563	5.98593	0.0734865	1.41935	0.0922729	0.0650105	1.42242	0.0972513	0.0683703	1.42548	0.104754	0.0734865	122.555	3.56594	0.0290966	0.98	0.0293239	0.0299224	23.887	1.74446	0.0730295	37.808	1.31219	0.0347068	38.0565
SS_47_V2_I6MWT	85.69	5.00018	0.0583519	85.9872	4.08338	0.0474883	86.2844	3.37113	0.03907	1.45673	0.085003	0.0583519	1.46178	0.0694175	0.0474883	1.46684	0.0573093	0.03907	82.559	7.90507	0.0957506	82.8104	7.13818	0.086199	83.0618	6.46536	0.077838	1.4035	0.134386	0.0957506	1.40778	0.121349	0.086199	1.41205	0.109911	0.077838	115.357	5.36117	0.0464745	1.04262	0.0512368	0.0491425	31.5041	2.26596	0.0719259	36.225	1.85503	0.0512087	34.2479
SS_50_V2_I6MWT	84.4647	8.15982	0.0966063	85.0257	6.73673	0.0792318	85.5866	5.56547	0.0650273	1.31765	0.127293	0.0966063	1.3264	0.105093	0.0792318	1.33515	0.0868213	0.0650273	89.4242	9.66606	0.108092	90.0207	8.39335	0.093238	90.6173	7.40699	0.0817392	1.39502	0.150791	0.108092	1.40432	0.130936	0.093238	1.41363	0.115549	0.0817392	126.895	5.01166	0.0394944	0.947386	0.0444479	0.0469164	17.9723	4.56058	0.253756	42.2828	2.31503	0.0547511	41.0138
SS_52_V2_I6MWT	75.3629	5.43928	0.0721745	75.2358	5.18642	0.0689356	75.1086	5.12753	0.0682681	1.34146	0.0968191	0.0721745	1.3392	0.0923183	0.0689356	1.33693	0.09127	0.0682681	69.5801	7.51292	0.107975	69.4482	7.28564	0.104908	69.3162	7.15891	0.103279	1.23853	0.13373	0.107975	1.23618	0.129684	0.104908	1.23383	0.127429	0.103279	110.395	5.70579	0.051685	1.09011	0.0610755	0.0560267	24.2039	2.9887	0.12348	34.1204	1.83674	0.0538312	37.898
SS_54_V2_I6MWT	74.978	10.663	0.142216	74.9395	10.3921	0.138673	74.901	10.3001	0.137517	1.23714	0.17594	0.142216	1.2365	0.17147	0.138673	1.23587	0.169952	0.137517	78.8375	13.6695	0.173388	78.7307	13.4486	0.170818	78.6238	13.3431	0.169709	1.30082	0.225546	0.173388	1.29906	0.221903	0.170818	1.29729	0.220162	0.169709	125.459	11.6066	0.092513	0.971129	0.166599	0.171552	28.1178	6.37855	0.226851	33.2059	3.34372	0.100696	35.9411
SS_55_V2_I6MWT	79.0888	5.02341	0.0635161	79.3234	4.8406	0.0610236	79.5581	4.75187	0.0597283	1.14679	0.0728395	0.0635161	1.15019	0.0701887	0.0610236	1.15359	0.0689021	0.0597283	90.691	8.30008	0.0915205	90.9509	8.10155	0.089076	91.2108	7.97528	0.0874378	1.31502	0.120351	0.0915205	1.31879	0.117472	0.089076	1.32256	0.115642	0.0874378	137.486	7.90777	0.0575171	0.876663	0.0742662	0.0847147	17.3914	3.38082	0.194396	40.1652	2.32838	0.0579701	41.3043
SS_57_V2_I6MWT	74.0825	6.86488	0.0926653	74.4644	5.97233	0.0802038	74.8463	5.45255	0.07285	1.27422	0.118076	0.0926653	1.28079	0.102724	0.0802038	1.28736	0.0937839	0.07285	61.4764	9.21561	0.149905	61.7571	8.71373	0.141097	62.0378	8.36788	0.134884	1.05739	0.158509	0.149905	1.06222	0.149876	0.141097	1.06705	0.143928	0.134884	99.0823	9.24832	0.0933398	1.22498	0.157192	0.128321	23.4111	4.64974	0.198613	36.288	2.89768	0.0798523	38.2945
SS_61_V2_I6MWT	88.7973	9.94779	0.112028	89.2129	8.53292	0.0956468	89.6285	7.30163	0.0814655	1.403	0.157175	0.112028	1.40956	0.13482	0.0956468	1.41613	0.115366	0.0814655	102.501	13.1232	0.12803	102.947	11.6191	0.112865	103.393	10.286	0.0994842	1.61951	0.207346	0.12803	1.62656	0.183582	0.112865	1.63361	0.162519	0.0994842	138.244	4.16026	0.0300935	0.868853	0.0275131	0.0316661	17.4318	3.23513	0.185588	41.1545	2.3453	0.0569877	41.2841
SS_65_V2_I6MWT	89.4914	7.88917	0.0881556	89.2944	6.76486	0.075759	89.0975	5.76592	0.0647147	1.43186	0.126227	0.0881556	1.42871	0.108238	0.075759	1.42556	0.0922547	0.0647147	93.9755	8.69349	0.092508	93.772	7.61657	0.0812244	93.5684	6.69496	0.0715515	1.50361	0.139096	0.092508	1.50035	0.121865	0.0812244	1.49709	0.107119	0.0715515	125.997	3.1298	0.0248401	0.952984	0.0235916	0.0247555	22.5831	2.00824	0.0889267	37.8416	1.30481	0.0344807	38.7085
SS_68_V2_I6MWT	90.3069	6.24272	0.0691279	90.8534	5.8504	0.0643938	91.4	5.64251	0.0617343	1.41782	0.0980107	0.0691279	1.4264	0.0918513	0.0643938	1.43498	0.0885874	0.0617343	93.024	8.64537	0.0929369	93.5851	8.3905	0.0896564	94.1462	8.27271	0.0878708	1.46048	0.135732	0.0929369	1.46929	0.131731	0.0896564	1.4781	0.129882	0.0878708	123.434	5.52789	0.0447843	0.974187	0.0450017	0.0461941	18.6716	2.98664	0.159956	39.7729	2.40306	0.0604196	40.6642
SS_77_V2_I6MWT	85.5145	5.90953	0.0691056	85.7467	5.72751	0.0667958	85.9788	5.69609	0.0662499	1.39389	0.0963253	0.0691056	1.39767	0.0933585	0.0667958	1.40145	0.0928462	0.0662499	90.7474	6.93957	0.0764713	90.9959	6.80597	0.0747943	91.2443	6.81335	0.0746715	1.47918	0.113115	0.0764713	1.48323	0.110937	0.0747943	1.48728	0.111058	0.0746715	127.267	2.49682	0.0196187	0.943264	0.0186572	0.0197794	16.9891	2.81735	0.165833	40.6576	2.4619	0.060552	41.5055
SS_82_V2_I6MWT	80.6797	5.11895	0.0634477	80.8293	4.80587	0.059457	80.9789	4.64903	0.0574104	1.33122	0.0844626	0.0634477	1.33368	0.0792969	0.059457	1.33615	0.076709	0.0574104	75.6685	5.7801	0.0763871	75.8075	5.53302	0.0729878	75.9464	5.40792	0.0712071	1.24853	0.0953717	0.0763871	1.25082	0.0912949	0.0729878	1.25312	0.0892307	0.0712071	112.456	3.53106	0.0313994	1.06817	0.0348206	0.0325983	23.1411	3.3922	0.146588	38.294	1.94565	0.0508081	38.4295
SS_86_V2_I6MWT	84.2659	4.65065	0.0551902	84.4201	4.58478	0.0543091	84.5742	4.7669	0.0563635	1.49993	0.0827816	0.0551902	1.50268	0.0816091	0.0543091	1.50542	0.0848509	0.0563635	74.2405	5.58515	0.0752305	74.3724	5.52431	0.0742791	74.5043	5.61612	0.0753798	1.32148	0.0994156	0.0752305	1.32383	0.0983328	0.0742791	1.32618	0.0999669	0.0753798	105.629	3.59925	0.0340743	1.13742	0.0405115	0.035617	26.1038	3.09926	0.118729	36.8351	2.06165	0.0559696	36.9481
SS_89_V2_I6MWT	85.2344	6.35579	0.0745684	85.0469	6.33538	0.0744928	84.8594	6.79354	0.0800563	1.53422	0.114404	0.0745684	1.53084	0.114037	0.0744928	1.52747	0.122284	0.0800563	77.3722	7.42819	0.0960059	77.2197	7.55485	0.0978358	77.0673	7.98146	0.103565	1.3927	0.133707	0.0960059	1.38996	0.135987	0.0978358	1.38721	0.143666	0.103565	108.78	3.54975	0.0326324	1.10437	0.0377195	0.0341547	21.519	2.59827	0.120743	40.3485	1.34979	0.0334533	39.2405
SS_90_V2_I6MWT	82.3095	5.5224	0.0670931	82.5863	5.32323	0.0644567	82.8631	5.25747	0.0634477	1.34164	0.0900151	0.0670931	1.34616	0.0867687	0.0644567	1.35067	0.0856967	0.0634477	94.0354	9.10961	0.0968743	94.3504	8.98543	0.0952347	94.6655	8.96097	0.0946592	1.53278	0.148487	0.0968743	1.53791	0.146463	0.0952347	1.54305	0.146064	0.0946592	136.922	7.20466	0.0526188	0.878833	0.0463208	0.0527072	22.5117	1.90339	0.0845512	38.068	1.4823	0.0389383	38.7441
[truncated: 143 more columns]

## Sheet: ISway
	OCT	Jerk (AP) (m^2/s^5)				Jerk (m^2/s^5)				Jerk (ML) (m^2/s^5)				Normalized jerk (AP) (AD)				Normalized jerk (AD)				Normalized jerk (ML) (AD)				Total sway area (m^2/s^5)				95% circle sway area (m^2/s^4)				95% ellipse sway area (m^2/s^4)				RMS sway (AP) (m/s^2)				RMS sway (m/s^2)				RMS sway (ML) (m/s^2)
		Eyes Open - Firm Surface	Eyes Open - Foam Pad	Eyes Closed - Firm Surface	Eyes Closed - Foam Pad	Eyes Open - Firm Surface	Eyes Open - Foam Pad	Eyes Closed - Firm Surface	Eyes Closed - Foam Pad	Eyes Open - Firm Surface	Eyes Open - Foam Pad	Eyes Closed - Firm Surface	Eyes Closed - Foam Pad	Eyes Open - Firm Surface	Eyes Open - Foam Pad	Eyes Closed - Firm Surface	Eyes Closed - Foam Pad	Eyes Open - Firm Surface	Eyes Open - Foam Pad	Eyes Closed - Firm Surface	Eyes Closed - Foam Pad	Eyes Open - Firm Surface	Eyes Open - Foam Pad	Eyes Closed - Firm Surface	Eyes Closed - Foam Pad	Eyes Open - Firm Surface	Eyes Open - Foam Pad	Eyes Closed - Firm Surface	Eyes Closed - Foam Pad	Eyes Open - Firm Surface	Eyes Open - Foam Pad	Eyes Closed - Firm Surface	Eyes Closed - Foam Pad	Eyes Open - Firm Surface	Eyes Open - Foam Pad	Eyes Closed - Firm Surface	Eyes Closed - Foam Pad	Eyes Open - Firm Surface	Eyes Open - Foam Pad	Eyes Closed - Firm Surface	Eyes Closed - Foam Pad	Eyes Open - Firm Surface	Eyes Open - Foam Pad	Eyes Closed - Firm Surface	Eyes Closed - Foam Pad	Eyes Open - Firm Surface	Eyes Open - Foam Pad	Eyes Closed - Firm Surface	Eyes Closed - Foam Pad
ISway_sessions_SS_02		0.00217816	0.00642975	0.00767413	0.0145787	0.0523059	0.253301	0.216984	0.429784	0.00121843	0.0122571	0.00558442	0.0172256	0.942797	1.24067	1.21561	1.02097	4.42174	5.51191	4.74183	4.06045	2.3283	1.71645	1.11937	1.19405	0.0015178	0.0070125	0.00569173	0.0191784	0.0269766	0.0687609	0.0856667	0.140122	0.0129143	0.0704039	0.0583874	0.159387	0.0487581	0.0542333	0.0856511	0.0931559	0.0516452	0.087866	0.0960228	0.130033	0.0170255	0.0691317	0.043408	0.0907221
ISway_sessions_SS_03		0.00751834	0.0120832	0.00840317	0.0198067	0.14775	0.292919	0.163132	0.429635	0.00213075	0.0073086	0.00183568	0.0149766	1.28448	1.22639	1.57703	1.40314	4.65906	4.70477	6.32732	4.69677	0.973207	1.1856	1.62411	1.26119	0.0044582	0.00614895	0.00344952	0.0160171	0.0677343	0.070851	0.047306	0.150059	0.0619029	0.0666454	0.0293208	0.154224	0.0744713	0.0677152	0.0681196	0.105277	0.0868416	0.0855971	0.0718439	0.131224	0.0446709	0.0523596	0.0228312	0.0783358
ISway_sessions_SS_04		0.00522036			0.138685	0.107585			2.74439	0.000996073			0.0291768	0.62023			1.35576	2.75158			5.30159	1.24832			1.14667	0.00429195			0.0575868	0.145682			0.746803	0.0485615			0.598299	0.119433			0.257182	0.121506			0.286042	0.0223493			0.125208
ISway_sessions_SS_05		0.00107739	0.0068964	0.00631742	0.0191846	0.0219766	0.148253	0.136629	0.391713	0.000572932	0.00620795	0.00209143	0.00740066	0.980395	1.40897	0.920114	1.24026	4.13754	5.08029	4.15784	4.96986	1.87586	1.65363	2.17715	1.47807	0.000954705	0.0053082	0.00301902	0.0102071	0.0114985	0.041677	0.0595476	0.121272	0.00663675	0.0446205	0.0216561	0.107657	0.0335551	0.0486729	0.0750741	0.0978984	0.0356908	0.0693865	0.0776514	0.114506	0.0121608	0.0494514	0.0198399	0.0593927
ISway_sessions_SS_06		0.0108593		0.014141		0.297681		0.330681		0.00848401		0.0109126		0.852893		0.901442		4.2031		3.73689		2.10094		1.31839		0.0132178		0.01598		0.28904		0.215186		0.134419		0.141096		0.176362		0.146263		0.18094		0.155206		0.0404432		0.0519234
ISway_sessions_SS_07		0.00157584	0.00510869	0.00405057	0.0260038	0.0367365	0.136713	0.0951281	0.523419	0.00106317	0.0053324	0.00177789	0.0157017	0.905195	1.29246	0.698032	1.55857	4.14798	5.21335	3.32187	5.58881	2.23989	1.64447	2.40436	1.61065	0.00169873	0.00474393	0.00343193	0.0194	0.024949	0.0494091	0.0608342	0.163547	0.0122587	0.0455061	0.0204152	0.182193	0.049998	0.0603193	0.0758144	0.118246	0.0517441	0.0744324	0.0771734	0.143845	0.0133286	0.0436092	0.0144193	0.0819104
ISway_sessions_SS_08		0.00611588	0.0798963	0.00377692	0.070964	0.157778	1.46626	0.0851084	1.44563	0.00581212	0.0128237	0.00328324	0.0336667	1.83643	1.92545	1.08729	1.33662	7.91373	7.65085	4.51565	5.20984	2.86953	1.9146	1.8313	1.57685	0.00317871	0.0132836	0.00378126	0.0369763	0.0212085	0.119071	0.0237795	0.48232	0.0192611	0.0926396	0.0225545	0.374613	0.04084	0.0993182	0.0458097	0.200611	0.0484681	0.110955	0.0533499	0.223943	0.0261007	0.0494655	0.0273438	0.0995267
ISway_sessions_SS_09		0.00248772	0.00463129	0.0051811	0.0289304	0.053138	0.123207	0.104484	0.710923	0.00102373	0.00406438	0.00178336	0.0310194	1.19611	1.0958	0.932529	1.40681	5.22156	4.06319	4.05248	4.58853	2.20718	1.06168	2.10035	1.27279	0.00132196	0.00389817	0.00289179	0.0319249	0.0153068	0.0492245	0.0467738	0.33723	0.00989925	0.0478317	0.0226571	0.330551	0.0376403	0.0558469	0.0657052	0.153708	0.040242	0.0720505	0.0683556	0.192253	0.0142348	0.0455236	0.0188498	0.115477
ISway_sessions_SS_10		0.00385202	0.0111854	0.00971944	0.0444225	0.0764003	0.254858	0.218561	0.94213	0.00158687	0.00249986	0.00278394	0.0186531	1.2231	1.23181	1.03225	1.35173	5.14242	5.65044	4.6369	5.24871	2.24742	2.02308	1.63321	1.3736	0.00208685	0.00364304	0.0042358	0.0210287	0.0235379	0.0580992	0.0583121	0.245404	0.0129582	0.0357513	0.027885	0.18776	0.0471666	0.0711418	0.0718861	0.144171	0.0494321	0.0759829	0.0751001	0.160463	0.0147935	0.0266879	0.021735	0.0704483
ISway_sessions_SS_11		0.0023157	0.00665819	0.00707725	0.0719841	0.0508966	0.14761	0.145752	1.22291	0.00187546	0.0036178	0.0021831	0.0213424	1.41271	0.953094	1.41456	1.98731	5.96124	4.2889	5.82597	6.99545	2.62624	2.28166	1.69791	1.7764	0.00155527	0.00392105	0.00290475	0.0245807	0.014706	0.0494564	0.030386	0.154052	0.00872366	0.0318761	0.0170077	0.14896	0.0380398	0.0667292	0.0527423	0.107914	0.0399488	0.0713749	0.0554528	0.131004	0.0122014	0.0253296	0.0171251	0.0742743
ISway_sessions_SS_12		0.00580946	0.0158285	0.0256311	0.163612	0.138219	0.802873	0.462037	4.76037	0.00572418	0.0420539	0.0125243	0.19194	1.2134	1.90259	1.62103	1.60615	5.24169	8.02314	6.36181	6.12959	2.29696	2.27857	2.74518	1.74164	0.00578089	0.0145973	0.0113332	0.125065	0.0560363	0.10288	0.101816	1.04094	0.0363927	0.0961111	0.0622236	1.12272	0.0758668	0.0622154	0.0940864	0.2731	0.0802013	0.105173	0.101899	0.350613	0.026009	0.0847975	0.039131	0.219876
ISway_sessions_SS_13		0.00298674	0.00416294	0.00201536	0.0154594	0.0668964	0.0946156	0.051725	0.380402	0.00189852	0.00398839	0.00162928	0.00911207	1.16647	0.930267	0.848998	1.20404	5.08919	4.00877	4.04544	5.31735	2.21261	1.92421	2.11396	1.8071	0.00252067	0.00490062	0.00193019	0.0105075	0.0325471	0.0524005	0.0304285	0.118472	0.0203806	0.041556	0.0181993	0.0970834	0.0574733	0.0689972	0.053895	0.102327	0.0608203	0.0761265	0.0568583	0.116105	0.0198981	0.0321658	0.0181161	0.05486
ISway_sessions_SS_14		0.00225841	0.0122026	0.00257094	0.0590206	0.0479878	0.254267	0.0503981	1.28095	0.00156586	0.00418075	0.00104152	0.0224944	0.744766	1.39995	0.865256	0.919514	3.21431	5.85549	3.56326	4.09154	1.65297	1.87465	1.39485	1.83062	0.00290497	0.00636298	0.00263921	0.0367591	0.0421891	0.0946328	0.0319738	0.56847	0.0160033	0.0528721	0.0175517	0.270927	0.0661278	0.0983378	0.0591465	0.219819	0.0679602	0.102386	0.061243	0.229406	0.0156751	0.028506	0.0158871	0.0656241
ISway_sessions_SS_15		0.00924384	0.0287197	0.0494258	0.0528761	0.22143	0.599011	0.953569	1.08164	0.00437435	0.0206897	0.0126472	0.0347053	1.06531	1.57155	1.70477	1.55355	5.00892	6.11483	6.98647	6.36378	2.53536	2.17051	2.23613	2.68881	0.00666671	0.0168729	0.0202921	0.0352057	0.119051	0.150586	0.237157	0.337644	0.0491272	0.117554	0.122364	0.214211	0.112016	0.113817	0.153329	0.182511	0.11457	0.131751	0.160722	0.195525	0.0240582	0.0663643	0.0481837	0.0701396
ISway_sessions_SS_16		0.0022018	0.00512764	0.00452229	0.021664	0.0664964	0.110431	0.0979242	0.436063	0.00278315	0.00278734	0.00178408	0.0064855	1.28435	1.68431	0.746681	1.19494	5.55221	6.64029	3.37548	5.02832	1.83974	1.99974	1.92155	1.76815	0.00177048	0.00252174	0.00319163	0.00958911	0.0184825	0.0219777	0.0713167	0.146263	0.0147144	0.0187691	0.0265243	0.106744	0.0422864	0.0431215	0.0797254	0.112476	0.0462256	0.0493766	0.0816593	0.123235	0.0186727	0.0240538	0.0176666	0.0503591
ISway_sessions_SS_17		0.00204956	0.01678	0.00276927	0.0278561	0.047814	0.300021	0.060843	0.568208	0.00050447	0.00402386	0.000468161	0.0113546	0.87655	1.51211	1.16373	1.63087	4.00916	5.53655	5.11688	6.05341	1.28144	1.28189	1.29549	1.50202	0.00107113	0.00573918	0.00119538	0.0140872	0.0320068	0.0681754	0.0300397	0.130522	0.0125851	0.0579865	0.0133297	0.131261	0.054103	0.0695626	0.0573397	0.102323	0.0566923	0.083148	0.0593529	0.123007	0.0169377	0.0455482	0.0153273	0.0682693
ISway_sessions_SS_18		0.0090086	0.0115884	0.0107065	0.0316738	0.164909	0.243923	0.194578	0.891005	0.00697268	0.00996981	0.00778195	0.0296719	1.49418	1.30706	2.05605	1.08353	5.31266	4.48268	7.24488	4.69711	1.96397	1.36438	2.57419	1.48772	0.00653126	0.0109959	0.00622411	0.0236603	0.0474187	0.101	0.0370852	0.271571	0.039755	0.1183	0.0370608	0.212824	0.0654343	0.0774563	0.056457	0.13273	0.0729437	0.112054	0.0663734	0.160359	0.0322355	0.080973	0.0349004	0.0899865
ISway_sessions_SS_19		0.013571	0.0280747	0.0151957	0.117762	0.359393	1.28032	0.422669	2.52363	0.00906521	0.0714614	0.0110797	0.111248	1.18815	1.54872	1.43836	1.06027	5.22296	5.85786	6.38696	3.98792	1.59543	1.67056	1.91657	1.43626	0.00689544	0.0226505	0.00840495	0.119807	0.0933649	0.144545	0.134959	1.21558	0.0434303	0.127447	0.0763338	1.03131	0.0846978	0.0897768	0.103118	0.321114	0.0967312	0.119933	0.119895	0.36386	0.0467246	0.0795232	0.061169	0.171114
ISway_sessions_SS_20		0.00675749	0.00568555	0.00256855	0.0242457	0.1579	0.125822	0.0483319	0.495124	0.00177102	0.00245969	0.000436234	0.00654525	0.897612	1.33166	1.03099	1.43534	3.92378	4.64608	4.26922	5.89346	0.973465	0.96843	1.36154	1.62243	0.00299726	0.0031712	0.00109201	0.0107764	0.0840586	0.0458865	0.0306619	0.154162	0.0308912	0.0363125	0.011495	0.10367	0.0876552	0.0588804	0.055738	0.125221	0.0902269	0.0693119	0.0568146	0.13385	0.0213881	0.0365682	0.0110078	0.0472833
ISway_sessions_SS_21		0.00287612	0.0196568	0.006639	0.0343969	0.061799	0.384451	0.141914	0.765328	0.00173867	0.00716689	0.00275995	0.0177509	1.22136	1.87921	1.16797	1.4606	4.99507	7.23282	4.99684	5.58655	1.77996	2.00504	1.83793	1.45379	0.00205355	0.00802579	0.00325422	0.0176147	0.0230365	0.0730634	0.0384008	0.1944	0.0166522	0.0631128	0.0253774	0.18038	0.047357	0.0826085	0.0570184	0.124549	0.0512513	0.0921217	0.0619884	0.1464	0.0195963	0.0407706	0.0243199	0.0769446
ISway_sessions_SS_22		0.00159952	0.00529011	0.0121906	0.0572284	0.032835	0.161921	0.254825	1.29706	0.000750729	0.00663581	0.00335822	0.0470082	1.32368	1.57856	1.2979	2.34872	5.47359	5.86683	5.5947	6.34027	2.02507	1.60333	1.92686	1.46536	0.00113511	0.00431066	0.00531402	0.0297957	0.0149812	0.043605	0.0828243	0.212115	0.00805432	0.0378445	0.0424256	0.206046	0.039214	0.0464801	0.0912664	0.0956718	0.0407025	0.0704671	0.0946373	0.151351	0.0109066	0.0529643	0.0250332	0.117277
ISway_sessions_SS_23		0.00273498	0.0100406	0.0155113	0.352057	0.063069	0.398136	0.336424	8.7919	0.00276401	0.0232469	0.0137203	0.359048	1.57078	0.956224	1.09849	2.30938	6.24992	5.3114	4.39756	8.89925	2.33688	2.72445	1.738	2.82463	0.00225335	0.00945477	0.00998308	0.165696	0.0161488	0.0716041	0.0706353	0.971264	0.0143751	0.0637411	0.0570408	0.922068	0.0389573	0.0747395	0.0739392	0.258325	0.0437568	0.0873604	0.0849419	0.324959	0.0199246	0.045231	0.0418105	0.197147
ISway_sessions_SS_24		0.00439002	0.0125775	0.0180284	0.326385	0.104807	0.280583	0.387443	5.80703	0.00243196	0.00750065	0.0110778	0.145749	1.50014	1.69413	1.75053	3.52668	6.92552	6.60042	7.28001	8.8526	3.22097	1.90901	2.78606	1.74514	0.00162143	0.00506572	0.00721054	0.0916384	0.0158766	0.042062	0.0506503	0.483015	0.00947164	0.0351875	0.0355197	0.474332	0.0376191	0.0555533	0.0651827	0.179162	0.0400586	0.0654992	0.0728091	0.228881	0.0137658	0.0346982	0.0324406	0.142434
ISway_sessions_SS_25		0.00630809	0.0091885	0.0293021	0.25068	0.151024	0.275313	0.603145	5.23528	0.00500008	0.0093636	0.0186295	0.0634004	0.766817	0.667861	1.07403	1.45437	3.44221	3.02111	4.47525	5.68034	1.57407	0.989469	1.98805	1.20397	0.00709593	0.0156105	0.0255871	0.100788	0.139724	0.42119	0.376587	1.23539	0.0819288	0.28205	0.230025	0.922862	0.117586	0.197265	0.190515	0.338573	0.123364	0.213298	0.201427	0.369714	0.0373118	0.0811327	0.0653988	0.148514
ISway_sessions_SS_26		0.00431891	0.0065512	0.00939406	0.0186965	0.0853736	0.139811	0.182906	0.378388	0.000676138	0.00236528	0.00194308	0.0140384	0.938276	1.02046	0.911287	1.17029	3.96179	4.1825	3.74595	4.09861	1.12583	1.17918	1.06205	1.25778	0.00242565	0.00472817	0.0064092	0.022282	0.0607254	0.0886085	0.154957	0.262001	0.0312785	0.0755315	0.0921714	0.301322	0.0762124	0.0881681	0.122332	0.131814	0.0793837	0.0999659	0.129066	0.18022	0.0222136	0.0471123	0.0411452	0.1229
ISway_sessions_SS_28		0.00373575	0.0389264	0.0060576	0.112688	0.0782473	0.498585	0.0932633	1.35134	0.00244504	0.00432638	0.00304542	0.0120549	2.55694	3.39312	3.09548	2.95197	7.79142	9.63791	8.25928	8.85455	1.84593	1.47577	2.03555	1.67355	0.00175774	0.00743115	0.00289683	0.0220922	0.0115863	0.0248748	0.0152094	0.0681626	0.0115098	0.0261903	0.0158523	0.0637913	0.0222411	0.0401053	0.0262596	0.067894	0.0364789	0.0529814	0.0429157	0.0845164	0.0289144	0.0346207	0.0339439	0.0503332
ISway_sessions_SS_29		0.00349609	0.00585972	0.00634332	0.0201438	0.0797411	0.126002	0.147854	0.435814	0.00152214	0.00425413	0.00105142	0.0094163	1.32376	1.30155	0.87844	0.849099	5.89716	4.40969	4.17195	3.62257	2.26057	1.18672	1.95731	1.3367	0.00179789	0.00471965	0.00273137	0.0168431	0.0270758	0.0484287	0.082349	0.277747	0.01517	0.0520889	0.0254291	0.209543	0.051527	0.0587074	0.0895516	0.158142	0.0538711	0.0753994	0.0908421	0.173144	0.0157181	0.0473129	0.0152581	0.0704982
ISway_sessions_SS_30		0.00730005	0.00837853	0.00617821	0.0426765	0.166259	0.154567	0.124929	1.15686	0.0039874	0.00450964	0.00191044	0.048885	0.896178	1.60672	1.08255	1.23195	3.98106	5.35331	4.54764	4.95436	1.68712	1.44896	1.57628	1.60354	0.00369782	0.00529969	0.00329429	0.0417672	0.0739975	0.0457146	0.0643267	0.468046	0.0401987	0.0490634	0.0329685	0.454482	0.0814168	0.0561355	0.0770849	0.191673	0.0855221	0.0730456	0.0809824	0.231135	0.0261789	0.0467383	0.0248207	0.12917
ISway_sessions_SS_31		0.00642157	0.00579292	0.00829617	0.0297004	0.145205	0.11852	0.192954	0.676608	0.00509058	0.00517066	0.00693846	0.0187536	0.931344	1.85078	0.987569	1.29706	4.24102	5.70942	4.55181	5.40331	2.75659	1.63061	2.93302	1.84307	0.00726699	0.00407944	0.00691274	0.0171488	0.110654	0.0282793	0.0823226	0.186952	0.0485262	0.0299199	0.0365489	0.159482	0.106289	0.0431061	0.090798	0.124056	0.10909	0.0580467	0.0933721	0.142465	0.0245616	0.0388753	0.0217732	0.0700455
ISway_sessions_SS_32		0.0153076	0.0143218	0.0121813	0.0292572	0.345138	0.336048	0.271177	0.711625	0.00258703	0.00713214	0.00300513	0.0255217	0.735948	0.731336	0.546758	0.852934	3.41968	3.01976	2.41897	3.43145	1.43813	0.841392	0.73281	1.12348	0.0102915	0.0117063	0.0132156	0.0330135	0.450601	0.340399	0.654413	0.517904	0.125473	0.237277	0.315048	0.522696	0.216269	0.165385	0.254856	0.187844	0.219069	0.184678	0.263403	0.239044	0.0349147	0.0821794	0.0665577	0.14784
ISway_sessions_SS_33		0.00614509	0.0679867	0.0113836	0.0487219	0.123644	1.26173	0.257361	1.02278	0.00343407	0.0341445	0.00474334	0.0256099	1.65238	2.32886	1.20464	2.06779	6.68087	7.87362	5.41682	7.53082	2.57101	2.08996	2.2625	1.96399	0.00290807	0.0238345	0.00605666	0.0183633	0.0221304	0.138329	0.0759831	0.127385	0.0159942	0.127578	0.0448526	0.119549	0.0445989	0.098442	0.0845855	0.0984195	0.0487398	0.120635	0.0891372	0.119285	0.0196598	0.069728	0.02812	0.0673985
ISway_sessions_SS_34		0.00534107	0.034767	0.0127973	0.04996	0.0924394	0.690432	0.244543	0.890767	0.00161739	0.00711895	0.00208221	0.0108848	0.962433	0.962015	1.16169	1.24873	3.70997	4.04844	4.84687	4.82129	1.30486	1.24966	1.499	1.31634	0.00444568	0.0165112	0.0056811	0.0190713	0.0770206	0.306457	0.0955361	0.32386	0.0587993	0.171081	0.0570021	0.170178	0.0809299	0.160714	0.0964851	0.161863	0.0896349	0.172369	0.101503	0.176191	0.0385327	0.0623054	0.031519	0.069597
ISway_sessions_SS_35		0.00343899		0.00798868	0.017033	0.0845447		0.207554	0.404529	0.00139264		0.00557213	0.012209	0.534156		0.784904	1.08407	2.48752		3.73901	4.36146	0.929969		1.72196	1.34267	0.00380838		0.00595407	0.0142884	0.0819326		0.103858	0.189196	0.0284948		0.0534725	0.157548	0.0875579		0.0951515	0.11448	0.0923866		0.102965	0.14371	0.0294768		0.0393436	0.0868739
ISway_sessions_SS_36		0.00377809	0.0133854	0.014538	0.0226278	0.0835891	0.366103	0.2602	0.78137	0.00176002	0.0142906	0.00270968	0.0384806	1.10633	1.65333	1.38001	0.897109	4.99818	6.18916	5.44796	3.88881	2.60555	1.75108	1.54647	1.27821	0.00276227	0.0102373	0.00567284	0.0286348	0.0400593	0.0879103	0.0749624	0.360823	0.02007	0.0950469	0.0513748	0.337818	0.0642353	0.0754405	0.083206	0.161417	0.0663457	0.101019	0.0895518	0.196228	0.0166006	0.0671838	0.0331102	0.11158
ISway_sessions_SS_37		0.0272551	0.100072	0.107675	0.542655	0.576641	1.93203	2.25379	9.98499	0.0160901	0.0482914	0.0436313	0.117811	1.7491	2.62977	1.32821	2.24029	7.10918	9.87107	5.73939	8.76918	2.53658	3.00216	2.4308	2.32876	0.0130486	0.0276422	0.0437878	0.102258	0.1104	0.140966	0.569217	0.656017	0.089225	0.12335	0.306832	0.536007	0.097706	0.107056	0.229028	0.232719	0.109341	0.123273	0.239792	0.263329	0.0490822	0.0611161	0.0710378	0.123223
ISway_sessions_SS_38		0.00364181	0.00612766	0.00397083	0.0256017	0.0745491	0.1174	0.0921863	0.545207	0.00114783	0.0026027	0.000683901	0.0169658	0.93704	0.890537	0.782246	1.15323	3.98282	3.26278	3.68345	4.25855	1.44205	0.887917	1.49685	1.2526	0.00244535	0.00579202	0.00243244	0.0188854	0.0518399	0.0995482	0.0911071	0.24168	0.0223461	0.0913577	0.0251473	0.206763	0.0698613	0.0864257	0.0981165	0.139521	0.0727237	0.103018	0.0990594	0.160588	0.0202022	0.0560656	0.0136354	0.0795146
ISway_sessions_SS_39		0.0162189	0.0156908	0.0221199	0.0298366	0.310487	0.315844	0.367486	0.575455	0.00490706	0.00849846	0.00695479	0.0194885	1.65318	1.4215	1.92548	1.99624	6.89883	5.30319	6.96426	6.99889	2.88584	1.56603	2.07801	2.13875	0.00601938	0.0093739	0.00662425	0.0147204	0.0612863	0.088103	0.0465352	0.0966839	0.0327291	0.0638401	0.0270249	0.0826573	0.0773217	0.0850767	0.0644099	0.0888579	0.0805272	0.0976097	0.0682788	0.104035	0.0224942	0.0478497	0.0226574	0.0541076
ISway_sessions_SS_40		0.00079874	0.00964988	0.00703286	0.0457494	0.0187491	0.221824	0.149646	0.910805	0.000162216	0.00288669	0.00120738	0.00730608	0.52938	0.959386	0.6399	0.981691	2.47333	4.02412	2.92908	4.2454	0.869163	0.947705	2.12732	1.54451	0.000697346	0.00638233	0.00473122	0.0237572	0.0163301	0.155911	0.215327	0.649131	0.0050981	0.121072	0.0400706	0.311249	0.0397323	0.116906	0.141165	0.253157	0.0405425	0.12973	0.142008	0.26142	0.00806507	0.0562404	0.0154573	0.065207
ISway_sessions_SS_41		0.00221338	0.00601077	0.00270425	0.0159802	0.0424962	0.106326	0.0593431	0.373276	0.000708316	0.00174624	0.000817468	0.0117791	1.14583	0.969835	0.796503	0.930865	4.71431	3.71095	3.6044	3.91696	1.76929	1.14565	1.63661	1.41448	0.00137399	0.00492381	0.00186808	0.0165976	0.0237117	0.0852931	0.0411747	0.234294	0.0142965	0.0625606	0.0211231	0.219806	0.048028	0.0899764	0.0636638	0.138013	0.0506303	0.0979441	0.0660495	0.161959	0.0160228	0.0386949	0.0175916	0.084754
ISway_sessions_SS_42		0.00299261	0.0067709	0.00687945	0.0237986	0.0647914	0.145018	0.156498	0.568647	0.00102317	0.00376842	0.00226017	0.0129412	1.11734	0.94356	0.754878	0.812137	5.02118	4.0748	3.55515	3.74203	2.43358	1.82714	2.7024	1.69068	0.00162121	0.00563412	0.0041194	0.0162678	0.0292811	0.10611	0.102979	0.295484	0.010158	0.046728	0.0245409	0.160395	0.0529976	0.104379	0.0982231	0.163526	0.0539834	0.107431	0.0991315	0.17161	0.0102692	0.0254226	0.0133896	0.0520488
ISway_sessions_SS_43		0.0155183	0.026832	0.0157702	0.0822752	0.297159	0.617914	0.367218	1.57964	0.00616326	0.0227452	0.00867653	0.0317305	1.31677	1.92829	1.13732	1.58253	5.43425	7.4199	5.16297	6.02592	2.3537	2.3824	2.3403	1.72611	0.00707615	0.0153283	0.0102358	0.0357187	0.0778662	0.107424	0.150042	0.323781	0.0452475	0.10581	0.0793499	0.252446	0.0854657	0.0953655	0.118472	0.167187	0.0899576	0.11206	0.12447	0.186068	0.0280711	0.058846	0.0381705	0.0816689
ISway_sessions_SS_44		0.00402332	0.00874103	0.0087005	0.189376	0.0942448	0.197697	0.197806	4.2965	0.0043878	0.00723684	0.00490669	0.113768	1.06494	1.07961	1.025	0.620406	4.67972	4.31222	4.43474	2.87417	2.40932	1.52003	1.66193	2.01232	0.00396541	0.00885549	0.0063525	0.195428	0.0513495	0.0997288	0.0926279	5.17933	0.0303667	0.0921492	0.0554028	1.71394	0.0695166	0.0982591	0.0922775	0.683741	0.0740922	0.11071	0.0992347	0.698307	0.025634	0.0510075	0.0365018	0.141886
ISway_sessions_SS_45		0.00126771	0.0048413	0.00259104	0.125309	0.0290244	0.102504	0.0569835	2.41151	0.000347945	0.00152634	0.000485821	0.0161049	0.747406	0.671667	1.09336	1.58735	3.53895	2.93492	5.04428	6.72815	2.68947	1.14284	2.59666	2.13302	0.000693872	0.00401251	0.00104592	0.0405481	0.0260997	0.0994165	0.0262751	0.732242	0.00625353	0.063904	0.00710105	0.295866	0.0499593	0.0906373	0.0514428	0.265609	0.0504015	0.0980616	0.0519715	0.272249	0.00666197	0.0374293	0.00739421	0.0597633
ISway_sessions_SS_46		0.00304236	0.0124425	0.0143563	0.11164	0.0622425	0.252586	0.301562	2.13986	0.000673202	0.00387096	0.00171778	0.0133993	1.16995	1.34116	1.08919	1.39506	4.96006	5.1327	4.81863	5.56617	1.48019	1.204	1.39217	1.06996	0.00160954	0.0059733	0.00509861	0.033447	0.0326349	0.0669156	0.126263	0.475332	0.0178685	0.0532528	0.0556582	0.351914	0.0560542	0.0733952	0.107046	0.205722	0.0586267	0.0828656	0.110543	0.227804	0.0171761	0.038469	0.0275859	0.0978429
ISway_sessions_SS_47		0.00556668	0.00993297	0.0187407	0.0349415	0.115694	0.255562	0.38389	0.948703	0.00349499	0.00957479	0.0102144	0.0424568	1.4889	1.61621	1.22307	1.41812	5.92469	6.60052	4.67971	5.55205	2.11028	2.15415	1.42908	1.77986	0.00316891	0.00618025	0.012769	0.0297599	0.0317256	0.0467563	0.147191	0.257934	0.0224325	0.0436334	0.125243	0.243936	0.0528945	0.0639708	0.11097	0.13997	0.0579436	0.0739958	0.127886	0.168092	0.0236564	0.0371903	0.0635653	0.0930785
ISway_sessions_SS_48		0.00143994	0.00587258	0.00902742	0.0243208	0.0453158	0.164169	0.195908	0.586922	0.00226016	0.00566947	0.00515749	0.0157946	0.3971	1.08671	1.23188	1.30681	1.84284	4.59097	5.49635	5.21196	0.73252	1.41887	3.10168	1.46445	0.00512663	0.00556935	0.00455218	0.0181162	0.0410126	0.0685054	0.0466834	0.215042	0.0409553	0.0595464	0.0268709	0.210032	0.0600613	0.0759623	0.0650854	0.131653	0.0700926	0.0872376	0.0689684	0.156502	0.0361332	0.0428969	0.0228152	0.0846181
ISway_sessions_SS_49		0.00543488	0.0180916	0.0173502	0.0495758	0.110558	0.319411	0.368294	1.0022	0.00129329	0.00553031	0.0027182	0.0118963	1.24348	1.73245	1.45902	0.782646	5.37176	6.13956	6.46979	3.36807	2.02139	1.50364	2.04788	1.2669	0.00209673	0.00850293	0.00460408	0.0299536	0.0365253	0.0752883	0.0812514	0.961753	0.0181335	0.0711632	0.0401773	0.451447	0.0600724	0.0777979	0.0885382	0.294209	0.0622421	0.09179	0.0917496	0.305629	0.0162905	0.0487124	0.024062	0.0827651
ISway_sessions_SS_50		0.00241689	0.00483282	0.00297887	0.0256842	0.0583724	0.105093	0.0677891	0.482182	0.00236696	0.00333658	0.00210798	0.0121847	0.900757	1.11928	1.28557	1.66155	4.12123	4.55503	5.63475	6.36539	2.27336	1.66231	2.51738	2.16608	0.00212258	0.00411681	0.00175695	0.0117639	0.0225811	0.0449723	0.0173246	0.101679	0.01375	0.0409947	0.00966519	0.0959879	0.0436609	0.0603776	0.0400395	0.0889292	0.0467964	0.070325	0.0422406	0.106114	0.0168413	0.0360575	0.0134577	0.0578951
ISway_sessions_SS_51		0.00908895	0.0183719	0.0457027	0.0558502	0.202449	0.332781	0.869037	1.12685	0.00349385	0.00466445	0.00901907	0.0259628	1.31953	1.50096	1.99796	1.80244	5.96792	6.01269	8.14133	5.92372	2.74362	2.10765	2.32926	1.31907	0.00388239	0.00693065	0.0124255	0.0240842	0.0559498	0.0847184	0.139825	0.227907	0.0276507	0.0509702	0.0780644	0.204988	0.0749209	0.0861498	0.118082	0.132335	0.0774347	0.0928217	0.123196	0.156146	0.0195702	0.0345555	0.0351259	0.0828785
ISway_sessions_SS_52		0.00888815	0.0109615	0.0196451	0.0303908	0.209996	0.277127	0.451412	0.793864	0.00757588	0.0143749	0.01822	0.0390648	1.81252	1.26875	1.0905	0.913625	7.78699	5.59832	4.70387	3.71504	3.1621	2.65928	2.16646	1.3603	0.00466068	0.0116834	0.0212209	0.0443548	0.0311502	0.102219	0.201569	0.556524	0.0269801	0.0862	0.135393	0.490629	0.0534491	0.0937558	0.144533	0.205062	0.0598814	0.108142	0.153363	0.247852	0.0269996	0.053894	0.0512863	0.139213
ISway_sessions_SS_53		0.00594943	0.030742	0.011337	0.374211	0.121665	0.445286	0.275419	6.99834	0.00284658	0.00582164	0.00406688	0.0203057	1.41624	2.17332	0.98973	2.18575	5.13346	6.44893	4.53736	8.98481	1.31321	1.17756	1.50128	1.55815	0.00385193	0.0120141	0.00638045	0.0544744	0.0441441	0.0928838	0.153484	0.809241	0.0397375	0.0935359	0.0710987	0.424896	0.0674176	0.0840099	0.123347	0.281915	0.0744793	0.103623	0.127093	0.295486	0.0316549	0.0606639	0.0306299	0.0885209
ISway_sessions_SS_54		0.00189656	0.00615448	0.00303705	0.0450155	0.0413282	0.187075	0.0702749	1.34925	0.00119531	0.00805439	0.00226383	0.0854374	1.01023	0.728576	1.09321	1.37563	4.48478	3.55516	4.82771	5.39207	2.46674	1.58479	2.1855	1.94353	0.00169712	0.00892329	0.00223325	0.0500097	0.0256536	0.137105	0.0233038	0.356233	0.0128201	0.101677	0.016905	0.304825	0.0497345	0.105986	0.0471314	0.144936	0.0516124	0.120806	0.0509066	0.197286	0.0137955	0.0579757	0.0192382	0.133848
ISway_sessions_SS_55		0.00661447	0.0359187	0.00444189	0.0995372	0.137274	0.661754	0.0883006	2.00274	0.00158697	0.00660899	0.00106386	0.00908009	1.21503	1.43287	1.29758	1.10633	5.23168	5.80678	5.38143	4.86078	1.72233	1.76105	1.60898	1.62451	0.00283218	0.0113034	0.00223225	0.0212898	0.0504508	0.127963	0.0342942	0.410493	0.0291216	0.0942491	0.0190695	0.167504	0.0690432	0.101088	0.0586315	0.193782	0.0726091	0.113656	0.0616962	0.199134	0.0224749	0.0519504	0.0192033	0.0458559
ISway_sessions_SS_56		0.00702068	0.0167755	0.0312516	0.179166	0.15578	0.295378	0.655665	3.00946	0.0026496	0.00560456	0.00494813	0.0329354	1.38675	1.73563	1.05288	2.42179	6.2181	5.92327	4.63159	8.49129	2.64668	1.40229	1.44381	1.71552	0.00323316	0.00729121	0.00966482	0.0417379	0.0423888	0.0613712	0.139421	0.324748	0.0226936	0.0573846	0.0659941	0.276674	0.0624611	0.0705652	0.113672	0.154353	0.0658461	0.0827753	0.117791	0.183741	0.0208405	0.0432702	0.0308786	0.0996794
ISway_sessions_SS_57		0.0073313	0.109499	0.00960184	0.23117	0.161704	2.06398	0.209258	4.53093	0.003549	0.054421	0.00558119	0.0826321	0.881588	1.86936	1.05746	1.63644	3.90903	6.99456	4.59059	6.21931	1.75724	2.23929	2.03845	1.63754	0.00649905	0.0450535	0.00584437	0.0916281	0.12322	0.313442	0.0868266	0.998942	0.0756538	0.307944	0.046655	0.832874	0.111343	0.157228	0.089188	0.290922	0.117028	0.188457	0.0939765	0.330625	0.0360309	0.103901	0.0296157	0.157091
ISway_sessions_SS_58		0.00419972	0.0131461	0.00726752	0.0582621	0.101525	0.259307	0.174139	1.17936	0.00314349	0.00810005	0.00379285	0.0142665	0.718323	1.78948	1.32915	1.47033	3.36576	6.67011	6.04998	6.31827	1.95455	2.16815	2.42711	2.34567	0.00487397	0.00642541	0.00430146	0.0194487	0.080742	0.0531679	0.0581638	0.304657	0.0334688	0.0443612	0.0325569	0.144188	0.0893229	0.066363	0.0784888	0.168864	0.0920338	0.0767304	0.0818784	0.176178	0.0221727	0.0385162	0.0233146	0.0502349
ISway_sessions_SS_59		0.00342353	0.00918353	0.00701228	0.0227513	0.0669124	0.168495	0.157442	0.456585	0.00237436	0.00346541	0.00244041	0.00882905	1.67806	1.98747	0.773388	1.1435	5.93249	6.39264	3.55074	4.38301	1.8612	1.38821	1.78723	1.17751	0.00210036	0.00481913	0.00549048	0.0164839	0.0161681	0.0401551	0.131378	0.28378	0.0143009	0.0459854	0.0474375	0.201123	0.036692	0.0494349	0.117516	0.160736	0.0429704	0.0698282	0.119808	0.173887	0.022364	0.0493171	0.0233234	0.0663376
ISway_sessions_SS_60		0.00508018	0.0189777	0.0043692	0.0264424	0.105479	0.391754	0.091526	0.552641	0.00221455	0.00514057	0.00191606	0.0127066	1.32319	1.42089	0.761289	1.28457	5.61808	5.98262	3.35896	4.97851	2.24275	1.82383	1.82813	1.42331	0.00262618	0.00765336	0.00426123	0.0147691	0.0334729	0.0910155	0.124704	0.169079	0.0207863	0.0663096	0.0461343	0.147914	0.0545291	0.0914079	0.107885	0.114137	0.0583746	0.0993222	0.110591	0.133221	0.0208369	0.0388522	0.024318	0.0687068
ISway_sessions_SS_61		0.00367435	0.00611986	0.00472303	0.051692	0.0824244	0.172515	0.106498	1.15815	0.00143882	0.00519963	0.001722	0.0334832	0.833028	1.09341	0.814049	1.16807	3.85498	4.5435	3.77285	4.734	2.39206	1.26721	2.20375	1.55813	0.00279796	0.00521998	0.00467562	0.0353828	0.0819237	0.0709201	0.121706	0.378169	0.0201181	0.0583834	0.043736	0.317745	0.0907284	0.0627441	0.116467	0.167713	0.0921603	0.0897957	0.118624	0.200501	0.0161826	0.0642373	0.0225188	0.109877
ISway_sessions_SS_62		0.0223006	0.0591046	0.074075	0.565661	0.602216	1.29596	1.64071	12.2406	0.02126	0.0417112	0.014551	0.171969	1.07765	1.13811	1.15493	0.994346	4.60433	4.58874	5.05362	4.39091	1.51981	1.61882	1.29261	1.65524	0.019299	0.0500877	0.0281916	0.305127	0.225206	0.594702	0.647207	5.92214	0.227254	0.542354	0.281723	2.50965	0.124563	0.206332	0.239441	0.734349	0.161698	0.256548	0.248995	0.756638	0.103104	0.152459	0.0683141	0.182297
ISway_sessions_SS_63		0.0069021	0.0245424	0.0161366	0.11915	0.152206	0.536241	0.349612	2.21908	0.00347931	0.0150141	0.00428882	0.0539749	1.36577	1.40338	1.02598	1.27039	5.85248	4.71011	4.50618	4.49905	2.16314	1.13234	1.50725	1.22784	0.00480029	0.0165599	0.00618542	0.0798308	0.0562389	0.17425	0.107899	0.875523	0.0432465	0.187084	0.0637588	0.758797	0.0763745	0.115365	0.0968724	0.268269	0.082063	0.143921	0.104167	0.307783	0.0300211	0.086048	0.0382952	0.150872
ISway_sessions_SS_64		0.0347741	0.00996036	0.0113652	0.0547428	0.415727	0.414346	0.239513	1.57845	0.00829993	0.0233932	0.00510159	0.070014	1.54791	1.37941	0.990068	1.16943	4.81547	5.90896	4.21974	4.72931	1.55907	1.87807	1.65758	1.51404	0.0118289	0.0117197	0.00960577	0.0574813	0.117382	0.0903496	0.174904	0.613174	0.0800035	0.0946934	0.116673	0.555907	0.0974184	0.0832352	0.127515	0.211098	0.108354	0.103719	0.136629	0.258911	0.0474368	0.0618828	0.0490658	0.14991
ISway_sessions_SS_65		0.0078435	0.0293732	0.0157274	0.542099	0.144121	0.867394	0.462173	12.7266	0.00421515	0.0503811	0.0164869	0.684869	1.17993	1.18606	0.94425	1.64507	4.3385	5.18647	4.25316	6.2973	1.44344	2.10543	1.44371	2.38294	0.00591866	0.0368433	0.0152691	0.417449	0.0605212	0.332696	0.246469	2.84586	0.0590797	0.288732	0.163555	2.57551	0.0698836	0.169386	0.153894	0.4797	0.0831303	0.192828	0.163977	0.558296	0.0450213	0.0921462	0.0566131	0.285626
ISway_sessions_SS_66		0.0031175	0.00333752	0.00370453	0.0155355	0.0720007	0.0669476	0.090212	0.393367	0.00298207	0.00267415	0.00446624	0.0166987	0.802144	1.06038	0.508276	1.28355	3.61984	4.24408	2.28934	5.07699	2.14228	1.89014	1.24681	1.69222	0.00259716	0.00284015	0.00909436	0.013122	0.0252877	0.0306122	0.0767666	0.143781	0.0116467	0.0258347	0.0394435	0.136327	0.047376	0.047929	0.0848804	0.102715	0.0492878	0.0559824	0.0885729	0.124733	0.0135943	0.0289281	0.0253075	0.0707671
ISway_sessions_SS_67		0.00378484	0.0112925	0.00523304	0.0119052	0.095424	0.266562	0.123672	0.25695	0.00357545	0.00522985	0.00353792	0.0082433	1.43018	0.943798	1.09623	1.45575	6.2894	4.42716	4.78239	5.94067	2.52241	2.38052	1.83326	2.2264	0.0029571	0.00663432	0.00404922	0.0067561	0.0274322	0.107607	0.0566491	0.0553502	0.0201749	0.0504503	0.0266328	0.0418625	0.0513916	0.0990553	0.0712387	0.0713633	0.0559725	0.103345	0.0760264	0.0780319	0.0221771	0.0294647	0.0265528	0.0315635
ISway_sessions_SS_68		0.0194448	0.0238621	0.00911682	0.0470562	0.404977	0.48006	0.16712	1.03219	0.00818457	0.0101222	0.00393169	0.022972	0.910978	1.46124	1.36238	1.80171	3.89769	5.60352	5.09955	6.86991	1.59271	1.5687	1.61125	1.76495	0.0103073	0.0115856	0.00589732	0.0231893	0.171603	0.126249	0.0639696	0.212929	0.0802264	0.107576	0.0574369	0.20036	0.119262	0.0970331	0.0762562	0.135311	0.124758	0.113815	0.0867795	0.156527	0.0366212	0.0594847	0.0414208	0.0786878
ISway_sessions_SS_69			0.0544699	0.0632894	0.514939		0.983274	1.31373	9.24568		0.0119757	0.0138732	0.0919039		1.30932	1.17937	1.76826		4.66467	5.08168	7.01693		0.94481	1.6071	1.99505		0.0206092	0.0205398	0.140108		0.215104	0.323837	1.46632		0.202482	0.137923	1.01883		0.122549	0.170213	0.36305		0.150669	0.175557	0.392368		0.0876522	0.0429829	0.148818
ISway_sessions_SS_70		0.00190447	0.0033208	0.00388754	0.013102	0.0441375	0.0638012	0.0898528	0.264108	0.00149492	0.00178462	0.00148007	0.0032549	1.05251	1.02809	1.3203	1.12969	4.8313	3.68024	6.11779	4.79137	2.95006	1.06657	2.94549	1.62153	0.00180778	0.00320017	0.00251153	0.006031	0.0224354	0.0458901	0.0456103	0.0929979	0.0108719	0.0464967	0.0153101	0.0655871	0.0468514	0.0612493	0.0692179	0.0937155	0.048525	0.0737145	0.0702048	0.10095	0.012634	0.0410165	0.0117298	0.0375263
ISway_sessions_SS_71		0.0298641	0.00674174	0.00563386	0.0182747	0.547013	0.16513	0.126091	0.380367	0.0202884	0.00589662	0.00223107	0.00702621	1.13192	1.23292	1.56931	1.37328	4.18589	5.08584	6.66568	5.87371	1.60147	1.73939	2.01365	2.29435	0.0176204	0.00580784	0.00231836	0.00765899	0.140586	0.0680852	0.0269108	0.0746378	0.0969152	0.052491	0.0133102	0.0559989	0.100578	0.0849613	0.0505538	0.0821305	0.112833	0.0911671	0.0524525	0.0901099	0.0511419	0.0330608	0.0139848	0.0370726
ISway_sessions_SS_72		0.0576404	0.279716	0.479987	0.600069	2.38441	8.28215	58.5361	44.9488	0.116417	0.415393	3.96097	3.67474	1.07943	1.0341	0.933737	0.595732	5.46909	4.49744	5.75	2.34375	1.96185	1.67595	1.8019	0.752364	0.0505499	0.270033	0.87764	2.81056	0.560645	2.67622	7.73794	14.738	0.411593	2.16075	7.01737	13.439	0.212676	0.408732	0.674467	0.939244	0.236221	0.507696	0.871268	1.21194	0.102807	0.301154	0.551546	0.765905
ISway_sessions_SS_73		0.00558178	0.0157994	0.0123307	0.120358	0.123369	0.365186	0.228772	3.03578	0.00347307	0.0205606	0.00650833	0.128346	1.16892	1.62372	1.52396	1.9284	4.88949	5.03464	5.60243	7.33049	1.79724	1.56317	1.81331	2.30633	0.00408259	0.0139595	0.00635391	0.0692474	0.0598381	0.0927489	0.0485468	0.385692	0.0428453	0.0968088	0.041769	0.406504	0.0731409	0.0730572	0.0620781	0.14382	0.0798089	0.101778	0.071609	0.209772	0.0319353	0.0708617	0.0356954	0.152709
ISway_sessions_SS_74		0.00401048	0.00352314	0.00401637	0.0121345	0.0829571	0.0708548	0.0853566	0.254967	0.00221479	0.00221446	0.00247208	0.0039991	1.65504	2.21107	1.49439	1.52745	6.97479	7.68834	6.55471	6.6004	3.03067	2.15231	3.62412	2.47755	0.00175439	0.00171871	0.00209497	0.00445059	0.0144896	0.0112493	0.0214343	0.0413855	0.00743338	0.009864	0.00870533	0.0285845	0.036907	0.032386	0.0459983	0.0629111	0.0384502	0.036327	0.0472364	0.0674374	0.0107841	0.0164561	0.0107443	0.02429
ISway_sessions_SS_75		0.00314229	0.00567585	0.00563848	0.0288656	0.0703536	0.113359	0.127058	0.492666	0.00182545	0.00215077	0.0016332	0.00508687	0.80854	0.821359	0.827902	1.68367	3.7019	3.50417	3.76219	6.2413	2.36227	1.62104	1.4752	1.43665	0.00269992	0.00399962	0.00377369	0.0115568	0.0509413	0.0769636	0.104538	0.159875	0.018774	0.0304835	0.041868	0.102446	0.0681636	0.0812009	0.0994778	0.124622	0.0703415	0.085569	0.103317	0.13205	0.0173683	0.0269902	0.0279042	0.0436639
ISway_sessions_SS_76		0.00212025	0.00807928	0.00783021	0.0165011	0.0476103	0.143899	0.146335	0.338495	0.000769264	0.00299447	0.0010637	0.00863442	1.15961	1.50042	1.81974	1.64403	5.18991	5.3088	7.28623	5.6416	2.00774	1.40496	1.64766	1.38057	0.0010098	0.00433799	0.0017576	0.00855799	0.0177626	0.040241	0.0215385	0.0867075	0.00773421	0.038489	0.0106429	0.0841023	0.04068	0.0560814	0.0444109	0.0825106	0.0419704	0.0670063	0.0461967	0.0986628	0.0103271	0.0366704	0.0127203	0.0540958
ISway_sessions_SS_77		0.00132453	0.0163289	0.016262	1.34578	0.0298225	0.444761	0.359904	27.2225	0.000854873	0.0195934	0.0029	1.40665	0.923103	0.81381	0.526473	0.749173	4.09846	2.99598	2.42087	3.03732	1.96659	0.887153	1.02883	1.59481	0.0013835	0.0246508	0.0147651	1.66725	0.0206912	0.51648	0.690526	26.5816	0.010442	0.53045	0.27318	14.5455	0.0471944	0.198453	0.256534	1.50794	0.0487109	0.24408	0.262673	1.60555	0.0120599	0.142097	0.0564565	0.55127
ISway_sessions_SS_78		0.00155181	0.0130243	0.00340612	0.0554592	0.0355131	0.236708	0.0733636	0.977095	0.00122697	0.0059122	0.00152046	0.0107353	0.934729	1.89258	1.09564	1.85974	4.20383	4.98257	4.77867	6.36748	2.29254	1.00116	2.01289	1.15379	0.00156187	0.0076798	0.00198907	0.0202862	0.0213545	0.0701438	0.0311883	0.231897	0.0155169	0.0699867	0.0180635	0.208058	0.0454216	0.0624911	0.0539404	0.138364	0.0489218	0.0864206	0.0568189	0.161659	0.018172	0.0596941	0.0178556	0.0836
ISway_sessions_SS_79		0.00695116	0.00698279	0.011705	0.0245545	0.138025	0.211121	0.265613	0.701176	0.00236701	0.0137791	0.00511463	0.0267519	0.902614	0.90872	0.867262	0.806718	3.76837	3.83577	3.94362	3.88912	1.41176	1.52911	1.8364	1.76085	0.00517634	0.0133916	0.00880225	0.0232227	0.117575	0.163738	0.178126	0.404834	0.0657042	0.165288	0.078527	0.326625	0.108043	0.115663	0.126356	0.182105	0.112775	0.138326	0.130827	0.205449	0.032326	0.0758684	0.0339111	0.0951151
ISway_sessions_SS_80		0.0173521	0.0235231	0.0327053	0.0880813	0.377136	0.828005	1.42979	4.13032	0.00957079	0.043602	0.0739406	0.255907	1.21914	1.12619	1.34216	1.56982	5.27524	5.44386	6.8921	7.34778	2.2577	2.15454	2.48803	2.5057	0.00986347	0.0269809	0.0332523	0.104245	0.122564	0.266405	0.268397	0.611526	0.0767972	0.218281	0.286762	0.686944	0.107984	0.153077	0.14605	0.202513	0.114611	0.171672	0.179465	0.271154	0.0384075	0.0777107	0.104293	0.180313
ISway_sessions_SS_81		0.000958972	0.00301736	0.00382722	0.0512964	0.020046	0.103217	0.0863318	0.995294	0.000493535	0.00431477	0.000876478	0.0146829	1.07621	0.731553	0.82871	1.25271	4.69203	3.36943	3.84486	4.7685	2.44469	1.11777	1.81153	1.151	0.000660802	0.00510939	0.00214296	0.0247299	0.00878569	0.103879	0.0575437	0.372593	0.00519402	0.0948252	0.0234368	0.240503	0.0291866	0.0740943	0.0766145	0.177567	0.030883	0.10817	0.0784592	0.194204	0.0100947	0.0788081	0.0169133	0.0786453
ISway_sessions_SS_82		0.0391111	0.0209115	0.0228061	0.0397822	0.465797	0.495602	0.513853	1.10479	0.0265296	0.00667657	0.00469307	0.0383575	1.01001	0.802615	0.732181	0.694758	2.16391	3.79119	3.39167	3.32614	0.658742	1.8183	1.48505	1.48289	0.0687305	0.0144048	0.0145641	0.0512646	1.49267	0.395635	0.554972	1.07237	1.4168	0.1697	0.172199	0.721428	0.243322	0.195326	0.226141	0.312521	0.396618	0.200749	0.230019	0.335629	0.313209	0.0463461	0.042058	0.122384
ISway_sessions_SS_83		0.00265454	0.00568704	0.00303938	0.0185244	0.0599227	0.124222	0.0560314	0.373023	0.00122554	0.00136028	0.00112121	0.00471597	0.942708	1.20842	1.18956	0.942978	4.14998	5.20826	4.6076	4.02157	1.57769	1.40921	1.51057	1.45354	0.00166951	0.00192501	0.00200425	0.00919896	0.0278976	0.0320929	0.027782	0.20594	0.0182272	0.0235415	0.0190843	0.126498	0.0503878	0.0498502	0.0522121	0.136503	0.0543002	0.0565707	0.0558247	0.145828	0.0202381	0.0267432	0.0197558	0.0513082
ISway_sessions_SS_84		0.0863638	0.0641211	0.0749468	0.24782	2.0817	1.7056	1.47081	7.76114	0.0685386	0.0780896	0.0367389	0.348753	0.703932	1.6514	1.30228	0.92903	3.37314	5.69504	5.15282	3.91141	2.81199	1.63884	1.81092	1.2586	0.07933	0.0542458	0.0470205	0.29294	1.84557	0.438139	0.618969	3.48243	0.65862	0.436772	0.39819	3.07857	0.403453	0.159479	0.242734	0.516881	0.413011	0.220734	0.261898	0.607487	0.0883393	0.152611	0.098341	0.319177
ISway_sessions_SS_85		0.00173573	0.0111107	0.00472201	0.0148848	0.0389013	0.225534	0.101909	0.333275	0.00105389	0.00271845	0.00165433	0.00438857	0.775778	1.25697	1.07107	1.0436	3.5628	5.23568	4.75738	4.53426	2.41591	1.50811	2.06868	1.31365	0.00134622	0.00467889	0.00254229	0.00858406	0.0213456	0.0741741	0.0494105	0.165721	0.00992888	0.0456432	0.0174721	0.105476	0.0444811	0.0794472	0.0695928	0.128942	0.0460377	0.08512	0.0711505	0.137503	0.0118703	0.0305542	0.0148065	0.0477581
ISway_sessions_SS_86		0.0198717	0.0123607	0.0413572	0.579737	2.30672	1.69863	2.53608	15.697	0.130499	0.1029	0.191491	0.512099	1.30266	1.31532	0.849039	1.25594	7.69645	5.3514	5.07157	5.82759	2.18912	1.40441	2.15513	2.32566	0.018796	0.022117	0.0985186	0.264602	0.159665	0.214077	0.875656	3.23416	0.134553	0.20174	0.822831	2.34554	0.0763919	0.0990603	0.280753	0.516223	0.120733	0.147539	0.322916	0.569851	0.093492	0.109339	0.159539	0.241339
ISway_sessions_SS_87		0.0465744	0.0208323	0.123768	0.296663	1.07245	0.73119	2.82417	6.89118	0.032872	0.0432205	0.0610726	0.271291	1.43231	1.43728	1.22664	2.1052	6.2421	6.14075	5.59764	6.92952	2.61099	2.15508	2.78476	1.88226	0.0270715	0.0238274	0.0722742	0.150946	0.240196	0.119632	0.992464	0.921663	0.137022	0.131462	0.388981	0.89803	0.150381	0.0908772	0.306698	0.235964	0.160711	0.118955	0.315314	0.312479	0.0566874	0.0767574	0.0732056	0.204852
ISway_sessions_SS_88		0.00971104	0.00448098	0.0437874	0.0834319	0.172736	0.130743	0.640109	1.84251	0.00225834	0.00594707	0.0128587	0.0284255	0.726078	1.21345	0.602968	0.768765	2.93846	3.27398	2.16025	3.28154	1.19376	0.806012	0.876738	0.974534	0.00697205	0.0082082	0.0442523	0.0641821	0.166353	0.146654	1.20689	1.68687	0.0978718	0.132712	0.534491	1.07198	0.132585	0.0592579	0.363959	0.391201	0.138604	0.134476	0.377364	0.418088	0.0404028	0.120716	0.0996877	0.147509
ISway_sessions_SS_89		0.00456437	0.00719066	0.0205099	0.151656	0.0956775	0.179909	0.390115	2.65872	0.00192468	0.00751274	0.0068609	0.0394625	0.647411	1.29896	0.776257	2.3512	2.84348	4.25821	3.19185	7.10675	1.42824	1.15206	1.26982	1.25118	0.00500472	0.00755138	0.0154758	0.0607981	0.144933	0.0914211	0.296883	0.556852	0.0719953	0.088762	0.19681	0.583759	0.116419	0.0629412	0.157312	0.188448	0.12164	0.0993011	0.172555	0.254406	0.0352553	0.0768057	0.0709104	0.170909
ISway_sessions_SS_90		0.0120065	0.0324551	0.020109	0.101442	0.234931	0.686901	0.43333	2.13899	0.0016678	0.0176063	0.00186427	0.0599447	1.0428	1.69515	1.7139	1.75837	4.5441	6.79019	7.77278	6.34124	2.22713	2.21038	2.38891	1.71485	0.00380565	0.0144431	0.00401433	0.0500467	0.0866495	0.10804	0.0960107	0.441139	0.0275324	0.0929298	0.0289699	0.393432	0.0885046	0.0962957	0.0979847	0.174416	0.0900399	0.109061	0.0996198	0.211606	0.0165566	0.0511998	0.0179753	0.119818
ISway_sessions_SS_91		0.0095509	0.0381829	0.0154074	0.057485	0.192533	0.747198	0.308821	1.1132	0.00307668	0.00821039	0.00338909	0.0186075	1.21204	1.55354	1.11796	1.47248	5.20297	6.47599	4.83224	5.78689	2.24443	2.02819	1.94273	1.6629	0.00543725	0.0124956	0.00818544	0.0296658	0.0843595	0.176407	0.180257	0.358349	0.0454177	0.114433	0.0734045	0.256296	0.0920519	0.130029	0.13251	0.180046	0.0958173	0.1382	0.136022	0.197373	0.0265967	0.046814	0.0307106	0.0808677
ISway_sessions_SS_92		0.00492048	0.0114027	0.0101566	0.0132126	0.113783	0.255321	0.190641	0.340266	0.00403099	0.00787631	0.00265296	0.0131336	1.46612	1.42229	1.69215	1.59941	5.91716	5.72144	6.73755	5.1243	2.04844	1.90827	2.01627	1.29816	0.00350157	0.00655675	0.00347271	0.0133575	0.0333031	0.0544342	0.034912	0.127785	0.0275961	0.0501944	0.0230861	0.14986	0.0512523	0.0677354	0.0575467	0.09343	0.0600569	0.0783191	0.0616078	0.126388	0.0313055	0.0393167	0.0219977	0.0851164
ISway_sessions_SS_93		0.00124172	0.00442731	0.00207446	0.048489	0.0241545	0.107369	0.0375364	0.916139	0.000519863	0.00415008	0.0005237	0.0119514	1.2689	1.72631	1.81684	1.89123	5.25674	6.04749	6.97827	6.98339	2.24762	1.69165	1.91787	1.51181	0.000748316	0.00322261	0.000838295	0.0154439	0.00889736	0.0273922	0.0102127	0.15223	0.0057198	0.0291693	0.00693236	0.133484	0.0292531	0.0436538	0.0311882	0.116841	0.0311926	0.0562904	0.0335308	0.132381	0.0108274	0.0355381	0.0123131	0.0622342
ISway_sessions_SS_94		0.00970775	0.0174113	0.00929574	0.0746928	0.241424	0.322048	0.208315	1.74791	0.00559763	0.00940007	0.00371715	0.0589343	0.950177	1.15381	0.967388	1.21149	4.37709	3.57617	3.95456	4.35419	1.74012	0.881291	1.04752	1.1945	0.00482769	0.0179867	0.00689826	0.0589923	0.0921903	0.185394	0.127513	0.73246	0.0594097	0.19219	0.110872	0.68938	0.0894762	0.110227	0.106549	0.218593	0.0962188	0.143849	0.121015	0.277925	0.0353847	0.0924259	0.057375	0.171637
ISway_sessions_SS_95		0.00282873	0.00289999	0.00590069	0.0181343	0.103821	0.0753271	0.243712	0.401124	0.00586413	0.00264075	0.0139846	0.0156918	0.878914	0.676377	0.813347	1.01617	3.82507	3.21167	4.00248	4.17416	1.30676	1.65526	1.49067	1.69523	0.00621967	0.00467827	0.0114376	0.0221525	0.0917269	0.095896	0.132202	0.27356	0.0931291	0.0596459	0.132195	0.244575	0.0764016	0.0966151	0.0948141	0.16304	0.1024	0.102295	0.121924	0.182979	0.0681801	0.0336113	0.0766529	0.0830606
ISway_sessions_SS_96		0.0084585	0.00913267	0.00626738	0.0117765	0.182585	0.184909	0.128505	0.362334	0.00180986	0.00444107	0.00098147	0.0124521	0.77284	1.39614	1.42556	1.0543	3.47223	4.38285	6.17678	4.12023	1.35717	0.948092	1.85839	1.07631	0.00564523	0.00676887	0.00158342	0.0123344	0.157129	0.0872067	0.0285081	0.218153	0.0395912	0.0832232	0.0114257	0.183865	0.117525	0.0765328	0.0518127	0.116948	0.119959	0.0958272	0.0531292	0.149749	0.0240416	0.0576679	0.0117537	0.0935301
ISway_sessions_SS_97		0.00217453	0.00495103	0.00241135	0.178185	0.044764	0.114711	0.0547231	2.68343	0.00104941	0.00335158	0.00128535	0.0156314	1.38359	2.48053	1.08844	3.79183	5.85356	7.198	4.92781	12.5799	2.48082	1.5421	2.42762	1.85076	0.0012997	0.00219723	0.00215139	0.0221983	0.0157476	0.0155235	0.0322067	0.102835	0.00845686	0.0160159	0.0155354	0.0920278	0.0404793	0.0294151	0.0584488	0.0900465	0.0419673	0.0415479	0.0602963	0.105533	0.0110764	0.0293425	0.0148115	0.0550349
ISway_sessions_SS_98		0.00171865	0.00246679	0.00229222	0.00791643	0.040906	0.0579904	0.0476266	0.173141	0.000913735	0.00158974	0.000682655	0.00467768	0.872594	1.24327	1.32052	1.03909	4.09601	4.82983	5.67485	4.35003	2.24677	1.33645	2.03784	1.60407	0.00130294	0.00179812	0.00127143	0.00566832	0.0214936	0.0248787	0.0203067	0.076847	0.0109346	0.0211985	0.00951571	0.0589822	0.0460166	0.0432808	0.0457857	0.0828342	0.048512	0.0518251	0.0475521	0.092176	0.0153584	0.0285065	0.0128403	0.040434
ISway_sessions_SS_99		0.00216954	0.00283856	0.0378557	0.0055112	0.0724196	0.0614554	1.17515	0.107496	0.00336669	0.00178515	0.0945148	0.00202206	1.50537	1.14032	0.870611	1.24426	5.56036	4.56685	3.63055	4.95045	1.55913	1.5289	1.55253	1.56406	0.00222896	0.00225914	0.0590999	0.00365949	0.0193316	0.0265964	0.58324	0.0452873	0.0218945	0.0254387	0.418563	0.0380916	0.0319654	0.0458363	0.187518	0.068881	0.0484786	0.054743	0.227115	0.0749115	0.036447	0.0299304	0.128133	0.0294471
ISway_sessions_SS_100		0.00688748	0.00982101	0.00829496	0.131934	0.172561	0.234965	0.189614	2.50593	0.00659215	0.0110108	0.00378587	0.0531695	1.35647	1.49474	0.884567	2.26638	5.38965	5.85892	4.08372	8.43979	1.73209	2.12027	2.2191	2.36638	0.00703701	0.00804674	0.00726148	0.0445565	0.0694544	0.0574798	0.128028	0.29312	0.0741223	0.0604038	0.0565992	0.303498	0.078717	0.0662581	0.109058	0.153805	0.0954143	0.0835859	0.112933	0.186029	0.0539214	0.0509556	0.0293301	0.104646
ISway_sessions_SS_101		0.0068627	0.00936003	0.0496868	0.0868656	0.149102	0.446284	1.12584	1.90761	0.00268648	0.0253923	0.0151655	0.0635922	1.19944	1.80945	1.70219	1.31347	4.77925	6.97204	7.04811	4.91902	1.23635	2.00408	1.65821	1.49411	0.00319256	0.00870488	0.0174431	0.0647951	0.0458429	0.0621478	0.226366	0.644699	0.0306758	0.0584124	0.134978	0.582811	0.0600516	0.0488296	0.141793	0.215145	0.0663817	0.0834587	0.154556	0.263378	0.0282902	0.0676832	0.0615005	0.151924
ISway_sessions_SS_102		0.00782139	0.00633762	0.00998236	0.0159056	0.163172	0.118836	0.224045	0.320478	0.00451927	0.00327711	0.0026928	0.00445703	1.17154	1.8595	0.995362	0.893394	4.55246	5.77567	4.5164	3.66528	1.44159	1.37652	1.72194	1.06531	0.00452116	0.00348646	0.00513843	0.00999427	0.0518652	0.0282355	0.129276	0.213957	0.0431064	0.0303311	0.0466307	0.162311	0.0612413	0.0419339	0.11204	0.137781	0.0717152	0.0573868	0.116495	0.151746	0.0373173	0.0391764	0.0319099	0.0635872
ISway_sessions_SS_103		0.00480954	0.0191312	0.00996586	0.0172155	0.105302	0.465675	0.209013	0.365533	0.00373387	0.0107362	0.00564534	0.00786194	1.69452	1.06025	1.53418	1.20981	6.98562	4.90248	6.30636	5.33098	2.78067	2.13437	2.35097	2.67347	0.00292596	0.0125337	0.00639693	0.00825344	0.0213791	0.193696	0.0720271	0.085579	0.0177106	0.0877838	0.0429867	0.0566274	0.0456453	0.131705	0.0866893	0.0888056	0.050107	0.136363	0.0911033	0.0951055	0.0206692	0.0353382	0.0280138	0.0340385
ISway_sessions_SS_104		0.00366933	0.0178693	0.0141532	0.179674	0.096905	0.418531	0.335836	4.81791	0.00335312	0.0144241	0.0136698	0.259336	0.890713	0.887356	0.669945	1.28678	2.44001	3.14492	2.36261	4.80296	0.536454	0.857374	0.690974	1.60766	0.00720894	0.0221117	0.0308882	0.166992	0.175101	0.411921	0.699643	1.64798	0.178147	0.349425	0.607142	1.71687	0.0851762	0.149575	0.179612	0.303021	0.143458	0.210401	0.27619	0.431677	0.115435	0.147973	0.20981	0.307446
ISway_sessions_SS_105		0.00626837	0.0158732	0.00844707	0.103877	0.125511	0.326783	0.174887	1.89975	0.000999697	0.0054149	0.0016889	0.0436408	1.56117	1.36202	1.24815	1.48495	6.71442	5.61029	5.26035	5.3393	2.17119	1.72219	1.37143	1.49481	0.00193769	0.00736332	0.00322994	0.0485247	0.0319437	0.0902581	0.0523605	0.476305	0.0168278	0.0665021	0.0309278	0.401744	0.0565019	0.0893195	0.0712141	0.200055	0.0588943	0.0977166	0.0752055	0.227976	0.0166154	0.0396304	0.0241748	0.10932
ISway_sessions_SS_106		0.00636374	0.0708618	0.140281	0.568232	0.13452	1.4464	3.58991	13.0377	0.00281961	0.0497772	0.0892776	0.621908	1.18363	1.5308	1.53579	1.28209	4.99811	5.24359	6.19661	4.29406	1.82941	1.49183	1.62004	1.31183	0.00345021	0.0488021	0.0696888	0.354531	0.0417864	0.425645	0.796264	2.64261	0.0350447	0.459117	0.703292	2.21555	0.0590148	0.160554	0.24173	0.398614	0.0671438	0.222147	0.290188	0.496861	0.0320239	0.153531	0.160547	0.29661
ISway_sessions_SS_107		0.0394376	0.112074	0.072103	0.614668	0.844891	2.19257	1.48373	13.7098	0.00314841	0.0144503	0.0050328	0.0392019	1.04217	1.31618	1.0721	1.18895	4.73949	5.56027	4.78169	5.48971	1.55488	1.52388	1.52621	1.39691	0.00940078	0.0295124	0.0184938	0.0989449	0.298297	0.471557	0.797781	2.74987	0.0900207	0.266205	0.157827	1.15192	0.171432	0.203566	0.276067	0.493488	0.173694	0.21505	0.277756	0.509357	0.0279441	0.0693364	0.0305834	0.126151
ISway_sessions_SS_108		0.00212125	0.0061635	0.0355459	0.15185	0.0430981	0.129795	0.76773	3.39706	0.00085217	0.0029774	0.0101292	0.128275	1.29335	1.22129	0.970101	1.27324	5.40481	4.72747	4.17262	5.0999	2.02778	1.3331	1.26555	1.8634	0.00137066	0.00325987	0.0126628	0.0806257	0.0172478	0.0377316	0.261087	1.0509	0.0100319	0.0328521	0.105981	0.596032	0.0412121	0.055392	0.153759	0.299862	0.04385	0.0637367	0.158595	0.320322	0.0149795	0.0315293	0.0388656	0.112644
		Jerk (AP) (m^2/s^5)				Jerk (m^2/s^5)				Jerk (ML) (m^2/s^5)				Normalized jerk (AP) (AD)				Normalized jerk (AD)				Normalized jerk (ML) (AD)				Total sway area (m^2/s^5)				95% circle sway area (m^2/s^4)				95% ellipse sway area (m^2/s^4)				RMS sway (AP) (m/s^2)				RMS sway (m/s^2)				RMS sway (ML) (m/s^2)
ISway_sessions_SS_01_V2		0.00236568	0.0126805	0.0124342	0.0672132	0.0553099	0.488901	0.259913	2.66252	0.00190191	0.0242285	0.00698533	0.140374	1.17925	1.85523	1.29161	1.63144	3.99297	6.59693	5.34457	6.86535	1.03722	1.7914	2.06018	2.11988	0.00268549	0.0101937	0.00884163	0.0597566	0.033553	0.0728264	0.110548	0.438966	0.0391733	0.0734814	0.0849947	0.436003	0.0457545	0.0694681	0.095843	0.160139	0.0644856	0.0908676	0.109354	0.21985	0.0454414	0.0585757	0.0526533	0.15063
ISway_sessions_SS_06_V2		0.0025935	0.00528565	0.00290498	0.0417247	0.0570106	0.206513	0.0640319	2.20521	0.00203736	0.00979191	0.00192271	0.108644	0.984017	1.07801	0.874411	1.35595	3.92254	4.76765	3.74786	5.79086	1.40858	1.46909	1.59139	1.5883	0.00258066	0.00729428	0.00281072	0.0460098	0.0384434	0.0870029	0.0409678	0.423271	0.0285337	0.0892312	0.0331715	0.430275	0.0581621	0.063952	0.062377	0.136405	0.0637901	0.098014	0.0684527	0.21589	0.0261982	0.0742757	0.0281937	0.167339
ISway_sessions_SS_12_V2		0.0038004	0.00871365	0.0104002	0.158748	0.0887404	0.399078	0.240738	4.16155	0.00337794	0.0282141	0.0061349	0.186013	0.935152	1.37326	0.862192	0.604981	4.16146	6.6166	4.04101	2.91213	2.08303	2.50532	2.85666	1.80673	0.00452056	0.0110589	0.0104827	0.325817	0.0567609	0.0635906	0.226974	5.37223	0.0307871	0.0701159	0.0860164	3.15493	0.0778159	0.0663212	0.152158	0.742439	0.0807678	0.0871391	0.155089	0.775906	0.0216363	0.0565218	0.0300088	0.225419
ISway_sessions_SS_28_V2		0.00267329	0.507985	0.0132717	0.529686	0.0434363	7.47376	0.246035	6.90675	0.00137289	0.015792	0.00824288	0.0347864	4.40288	3.29645	3.24246	3.08253	7.5239	12.1079	9.24223	10.2334	1.47691	1.93154	2.2571	1.84599	0.00126476	0.0315274	0.00407967	0.0535505	0.00756282	0.168248	0.0169095	0.203553	0.00527826	0.118611	0.0170437	0.18136	0.0116047	0.109035	0.026128	0.113223	0.0289244	0.123383	0.0433519	0.141576	0.0264944	0.0577469	0.0345935	0.0849957
ISway_sessions_SS_32_V2		0.0193136	0.023907	0.0305751	0.0448473	0.432646	0.546553	0.678809	0.925747	0.0015175	0.00658948	0.00283692	0.0119356	0.720094	0.52993	0.545536	0.812153	3.36974	2.33335	2.54086	3.12846	1.33236	0.657242	1.08531	0.669926	0.0097775	0.0210964	0.017098	0.0402404	0.741823	0.733095	1.12085	1.1013	0.154231	0.567721	0.26861	0.9429	0.287043	0.241834	0.330525	0.31238	0.28848	0.272087	0.333451	0.352708	0.028762	0.12469	0.0440762	0.163774
ISway_sessions_SS_38_V2		0.00291782	0.0112011	0.0110674	0.818222	0.0634148	0.219296	0.214618	19.6479	0.00121018	0.00598626	0.00500241	0.570075	1.00602	1.85259	1.097	1.19218	4.44283	6.24164	4.08906	4.33884	1.91576	1.59083	1.17246	1.10369	0.00248458	0.00614922	0.00613798	0.292436	0.0531287	0.0474963	0.0805605	4.12944	0.0251913	0.0521085	0.0632035	2.41389	0.0746299	0.0545689	0.0765102	0.493394	0.0771551	0.0753699	0.0903131	0.600969	0.0195776	0.0519889	0.0479858	0.343112
ISway_sessions_SS_39_V2		0.00523401	0.0180012	0.0140409	0.0452711	0.0907457	0.391776	0.280813	0.982068	0.00170518	0.0124705	0.00663459	0.0294429	1.80729	1.61108	2.35826	1.72333	6.83438	6.55417	8.79931	5.34438	2.23827	2.3891	2.45358	1.24029	0.00200533	0.00919015	0.00501326	0.025222	0.0164395	0.087694	0.0312732	0.195496	0.0122094	0.0741033	0.0290657	0.20354	0.0397129	0.0838553	0.0521976	0.111313	0.0429579	0.0960676	0.0601233	0.147677	0.016379	0.0468751	0.0298365	0.0970457
ISway_sessions_SS_40_V2		0.00230111	0.00256278	0.0123101	0.0265397	0.05167	0.0487592	0.262864	0.582038	0.000389477	0.00118223	0.00173181	0.00528209	0.749372	1.07241	0.783502	0.88898	3.4602	4.36031	3.54543	3.95438	1.33716	1.87519	1.42007	1.20478	0.00122029	0.00203156	0.00577512	0.0132168	0.054036	0.0262995	0.217526	0.342393	0.0145837	0.0181009	0.0630052	0.145084	0.0726432	0.0494103	0.14745	0.181299	0.0734198	0.0531638	0.150282	0.186594	0.0106505	0.0196216	0.02904	0.0441361
ISway_sessions_SS_44_V2		0.00383426	0.00764336	0.022209	0.0341793	0.130545	0.357857	0.604169	1.25029	0.00844515	0.017754	0.0256634	0.0621164	1.26956	1.44165	0.953787	1.24785	6.35376	4.71903	4.48252	5.33461	3.14319	1.19696	2.13022	1.68092	0.00386355	0.0102696	0.0184938	0.0345704	0.0244763	0.0950266	0.159806	0.31102	0.0230068	0.0962238	0.126731	0.314922	0.0419611	0.0641853	0.113775	0.119174	0.051278	0.102247	0.128965	0.184837	0.0294738	0.0795911	0.0607232	0.141288
ISway_sessions_SS_46_V2		0.00113699	0.0032878	0.00634945	0.0483589	0.022968	0.115604	0.144616	1.26909	0.000604856	0.00488177	0.00234719	0.0457289	0.62267	0.862013	0.983749	1.46185	2.67426	3.50548	4.44136	5.95749	1.47229	0.989796	1.74553	1.86637	0.00137667	0.00404805	0.00405895	0.0319054	0.0222025	0.0549715	0.0801409	0.329331	0.0147231	0.0483723	0.0392266	0.276432	0.0449411	0.0568502	0.0900401	0.160284	0.0490683	0.0748057	0.0929714	0.186617	0.0196975	0.0486205	0.0231615	0.0955774
ISway_sessions_SS_47_V2		0.00547632	0.00605384	0.0390629	0.0550959	0.102856	0.204333	0.707781	1.76495	0.00304491	0.0108313	0.0109938	0.0856157	1.40636	1.29278	1.48618	1.42802	5.19372	5.14792	5.53613	5.8376	1.70763	1.62772	1.42585	1.85899	0.0040411	0.00677984	0.0168178	0.0513102	0.0426773	0.0542813	0.203362	0.371553	0.037886	0.0555516	0.138218	0.38188	0.0627376	0.0569251	0.14092	0.163294	0.0706916	0.0769269	0.150251	0.205272	0.0325776	0.0517425	0.0521238	0.124385
ISway_sessions_SS_50_V2		0.00324834	0.00632575	0.00554029	0.0456153	0.0730888	0.131332	0.115772	0.775074	0.0011764	0.00399595	0.00222944	0.0103575	1.4437	1.52136	1.07902	2.61446	6.50034	5.34877	4.80035	9.46812	2.6212	1.46672	2.89755	2.29141	0.00130862	0.00373744	0.00273939	0.0103721	0.0173415	0.0344527	0.0414496	0.0688078	0.00825799	0.0326181	0.0174765	0.0615904	0.0408397	0.0528458	0.0628313	0.0762677	0.0422385	0.0622181	0.064541	0.0875242	0.0107801	0.0328392	0.0147569	0.0429386
ISway_sessions_SS_52_V2		0.00664317	0.00670702	0.0177798	0.0341757	0.225987	0.192483	0.425564	1.07337	0.0143773	0.0129439	0.0137342	0.0656723	1.3975	0.660318	1.53128	1.35136	6.6649	3.37542	6.72805	5.84362	2.92028	2.92607	2.74808	2.27234	0.00760566	0.014793	0.0088373	0.0458688	0.0558002	0.303062	0.0811193	0.360712	0.0440864	0.126571	0.0541926	0.356266	0.0730412	0.166351	0.0846019	0.175398	0.0797517	0.171244	0.0914048	0.205861	0.0320205	0.0406458	0.0346029	0.10777
ISway_sessions_SS_54_V2		0.00400479	0.00762131	0.00540361	0.0190152	0.0761558	0.186035	0.10732	0.548792	0.00147632	0.00884895	0.0019993	0.0285262	1.13979	1.24668	1.38907	1.61148	4.4865	3.94166	5.64539	5.73102	1.45145	1.11874	1.87794	1.7433	0.0023128	0.00878509	0.00311444	0.0196071	0.0327866	0.0903468	0.0414415	0.158744	0.0215441	0.0759122	0.0237153	0.15285	0.054321	0.0705263	0.0659249	0.0913199	0.0586177	0.096127	0.0690744	0.133087	0.0220286	0.065318	0.0206197	0.0968135
ISway_sessions_SS_55_V2		0.00436456	0.01628	0.0212696	0.0238603	0.0937452	0.299036	0.384964	0.459944	0.00254427	0.00462631	0.0103282	0.00515759	1.16852	1.48727	1.47491	1.11235	5.15443	5.73916	4.77231	4.35281	2.76822	1.64061	1.20395	1.01649	0.00253492	0.00736205	0.00768289	0.0132576	0.0297825	0.0855431	0.068291	0.242097	0.0164313	0.0683037	0.0453598	0.191957	0.0526034	0.087075	0.07325	0.150254	0.055204	0.0965202	0.0805871	0.165408	0.0167441	0.0416424	0.0335964	0.069164
ISway_sessions_SS_57_V2		0.00944124	0.202778	0.0454619	0.367416	0.20429	4.52061	0.881141	8.43113	0.00723241	0.0398301	0.0116623	0.135923	1.62017	0.739571	0.745554	1.32155	5.58309	3.42404	3.14489	5.73195	1.56388	1.63755	1.26366	1.71452	0.00711814	0.0741571	0.0249094	0.153984	0.0713391	1.84797	0.603115	1.79375	0.0593159	0.958412	0.335545	1.37394	0.0859162	0.389936	0.228313	0.387725	0.093423	0.411318	0.241249	0.437025	0.0366914	0.130891	0.077935	0.201645
ISway_sessions_SS_60_V2		0.0024822	0.00344651	0.0158789	0.0114958	0.058182	0.0814728	0.362711	0.259695	0.00137564	0.00356618	0.00450934	0.00600039	0.649134	1.05174	0.736867	0.853784	3.03804	4.14612	3.41345	3.69607	1.82489	1.48199	1.54656	1.36092	0.00361932	0.00424854	0.00896755	0.00987292	0.107151	0.0631191	0.244113	0.188595	0.0398329	0.0477335	0.0721706	0.13775	0.113202	0.073072	0.146854	0.125237	0.114739	0.0820036	0.149174	0.13816	0.0187191	0.0372166	0.0262086	0.0583418
ISway_sessions_SS_61_V2		0.00404856	0.00783991	0.010312	0.0317296	0.0995138	0.179859	0.19743	0.58533	0.00295159	0.00413985	0.0054254	0.0126734	0.968675	1.21176	1.12635	1.33173	4.41958	5.12372	4.44081	5.24828	1.94516	1.65475	1.69742	1.94229	0.0042573	0.00630683	0.00845752	0.0199177	0.0803724	0.107101	0.10008	0.317095	0.0399827	0.0612096	0.0849545	0.201227	0.0887081	0.101539	0.0950269	0.180032	0.0922214	0.112154	0.107849	0.189872	0.0252124	0.0476286	0.0510032	0.0603298
ISway_sessions_SS_65_V2		0.0057011	0.0176069	0.0105579	0.470286	0.140649	0.523907	0.300972	10.0622	0.00552407	0.0331008	0.0137572	0.354804	0.968387	1.00381	1.09198	1.73748	4.3319	4.63308	4.9954	7.00386	1.97534	2.18496	2.07118	2.68155	0.00655184	0.0232135	0.0100052	0.262343	0.0916209	0.198826	0.101167	1.93477	0.0552776	0.155297	0.0798231	1.53849	0.0931604	0.137867	0.0957206	0.420997	0.0983571	0.150367	0.1056	0.46678	0.0315476	0.0600246	0.0445965	0.201607
ISway_sessions_SS_68_V2		0.0141563	0.085192	0.0222432	0.0347917	0.243486	1.762	0.519346	0.696824	0.00529935	0.0239327	0.0182673	0.0207038	1.32924	1.16882	0.974156	1.89472	4.78134	4.97207	4.12239	6.28466	1.4172	1.63849	1.60162	1.61365	0.0081331	0.0369398	0.0201147	0.0187705	0.101256	0.571032	0.215853	0.129282	0.107316	0.312851	0.178928	0.141511	0.0870608	0.216842	0.132334	0.093968	0.111224	0.233116	0.150689	0.123622	0.0692184	0.0855728	0.0720766	0.0803277
ISway_sessions_SS_77_V2		0.00163483	0.00461027	0.00475733	0.554454	0.0415202	0.120393	0.105179	12.2843	0.00148519	0.00460544	0.00127418	0.0531266	0.855517	0.566689	0.52499	0.645681	4.06158	2.52577	2.40659	3.00051	2.28977	1.00988	1.19015	1.24038	0.00224958	0.00833129	0.00495401	0.240388	0.0404448	0.165042	0.258133	10.3601	0.0220626	0.148809	0.0759255	3.19908	0.0640497	0.115839	0.152978	0.95295	0.0666023	0.134985	0.155613	0.96993	0.0182621	0.0692988	0.0285179	0.180692
ISway_sessions_SS_82_V2		0.00644822	0.0144127	0.0122372	0.0365039	0.134476	0.433884	0.287562	1.0377	0.00404261	0.0195712	0.00367015	0.0411946	0.916395	0.933803	0.609807	0.718767	3.7259	4.50368	2.89202	3.57075	1.41875	2.00616	1.57784	1.95957	0.00702278	0.0186671	0.00998125	0.0392888	0.11946	0.210134	0.343395	0.669255	0.0857067	0.164197	0.137094	0.402322	0.111117	0.144778	0.179869	0.237972	0.118404	0.156883	0.184459	0.25539	0.0408978	0.0604296	0.0408921	0.0926996
ISway_sessions_SS_86_V2		0.00750242	0.0160426	0.0226056	1.34063	0.188667	1.09941	1.52169	25.7219	0.00421387	0.0578657	0.0881948	0.289376	1.05512	1.30695	1.40316	1.74539	4.91909	6.1765	6.02216	6.91797	1.99578	1.72588	1.70113	1.72379	0.0057201	0.0181645	0.0274551	0.305172	0.0995569	0.176354	0.246345	2.37201	0.0534197	0.174933	0.242336	1.5984	0.0964448	0.0837041	0.119891	0.432648	0.10152	0.139865	0.165814	0.482601	0.0316971	0.112052	0.114544	0.213821
ISway_sessions_SS_89_V2		0.00507378	0.00280111	0.0143527	0.0583504	0.101612	0.0734291	0.29914	1.31027	0.00103729	0.00256887	0.00173016	0.0265336	1.18286	1.10518	1.37927	0.98325	5.09663	4.04893	6.04013	3.95984	1.90607	1.0841	1.62553	1.0693	0.00229834	0.00302112	0.00451687	0.0447346	0.0428227	0.0451129	0.114093	0.875182	0.021441	0.0500464	0.0501561	0.683457	0.0656259	0.0576712	0.107368	0.265235	0.0683285	0.0737981	0.110362	0.309295	0.0190271	0.0460455	0.0255302	0.159104
ISway_sessions_SS_90_V2		0.00493864	0.0297665	0.0113581	0.113569	0.108115	0.611887	0.247537	2.15014	0.00150297	0.00676464	0.00131872	0.0152406	0.921638	1.88642	1.21719	1.7222	4.14593	7.96095	5.50323	7.21689	1.77745	2.28996	1.61267	2.25691	0.00261429	0.00731821	0.00357814	0.0253109	0.0533295	0.0754909	0.0988633	0.330493	0.0194601	0.0479161	0.0338431	0.167735	0.0697344	0.080396	0.101121	0.177286	0.07146	0.0870589	0.103677	0.184737	0.0156094	0.0334026	0.0228799	0.0519369
[truncated: 136 more columns]

## Sheet: Sheet1
OCT
Jerk (AP) (m^2/s^5)	Eyes Open - Firm Surface
	Eyes Open - Foam Pad
	Eyes Closed - Firm Surface
	Eyes Closed - Foam Pad
Jerk (m^2/s^5)	Eyes Open - Firm Surface
	Eyes Open - Foam Pad
	Eyes Closed - Firm Surface
	Eyes Closed - Foam Pad
Jerk (ML) (m^2/s^5)	Eyes Open - Firm Surface
	Eyes Open - Foam Pad
	Eyes Closed - Firm Surface
	Eyes Closed - Foam Pad
Normalized jerk (AP) (AD)	Eyes Open - Firm Surface
	Eyes Open - Foam Pad
	Eyes Closed - Firm Surface
	Eyes Closed - Foam Pad
Normalized jerk (AD)	Eyes Open - Firm Surface
	Eyes Open - Foam Pad
	Eyes Closed - Firm Surface
	Eyes Closed - Foam Pad
Normalized jerk (ML) (AD)	Eyes Open - Firm Surface
	Eyes Open - Foam Pad
	Eyes Closed - Firm Surface
	Eyes Closed - Foam Pad
Total sway area (m^2/s^5)	Eyes Open - Firm Surface
	Eyes Open - Foam Pad
	Eyes Closed - Firm Surface
	Eyes Closed - Foam Pad
95% circle sway area (m^2/s^4)	Eyes Open - Firm Surface
	Eyes Open - Foam Pad
	Eyes Closed - Firm Surface
	Eyes Closed - Foam Pad
95% ellipse sway area (m^2/s^4)	Eyes Open - Firm Surface
	Eyes Open - Foam Pad
	Eyes Closed - Firm Surface
	Eyes Closed - Foam Pad
RMS sway (AP) (m/s^2)	Eyes Open - Firm Surface
	Eyes Open - Foam Pad
	Eyes Closed - Firm Surface
	Eyes Closed - Foam Pad
RMS sway (m/s^2)	Eyes Open - Firm Surface
	Eyes Open - Foam Pad
	Eyes Closed - Firm Surface
	Eyes Closed - Foam Pad
RMS sway (ML) (m/s^2)	Eyes Open - Firm Surface
	Eyes Open - Foam Pad
	Eyes Closed - Firm Surface
	Eyes Closed - Foam Pad
Mean velocity (AP) (m/s)	Eyes Open - Firm Surface
	Eyes Open - Foam Pad
	Eyes Closed - Firm Surface
	Eyes Closed - Foam Pad
Mean velocity (m/s)	Eyes Open - Firm Surface
	Eyes Open - Foam Pad
	Eyes Closed - Firm Surface
	Eyes Closed - Foam Pad
Mean velocity (ML) (m/s)	Eyes Open - Firm Surface
	Eyes Open - Foam Pad
	Eyes Closed - Firm Surface
	Eyes Closed - Foam Pad
Mean distance (AP) (m/s^2)	Eyes Open - Firm Surface
	Eyes Open - Foam Pad
	Eyes Closed - Firm Surface
	Eyes Closed - Foam Pad
Mean distance (m/s^2)	Eyes Open - Firm Surface
	Eyes Open - Foam Pad
	Eyes Closed - Firm Surface
	Eyes Closed - Foam Pad
Mean distance (ML) (m/s^2)	Eyes Open - Firm Surface
	Eyes Open - Foam Pad
	Eyes Closed - Firm Surface
	Eyes Closed - Foam Pad
Path length (AP) (m/s^2)	Eyes Open - Firm Surface
	Eyes Open - Foam Pad
	Eyes Closed - Firm Surface
	Eyes Closed - Foam Pad
Path length (m/s^2)	Eyes Open - Firm Surface
	Eyes Open - Foam Pad
	Eyes Closed - Firm Surface
	Eyes Closed - Foam Pad
Path length (ML) (m/s^2)	Eyes Open - Firm Surface
	Eyes Open - Foam Pad
	Eyes Closed - Firm Surface
	Eyes Closed - Foam Pad
Range of acceleration (AP) (m/s^2)	Eyes Open - Firm Surface
	Eyes Open - Foam Pad
	Eyes Closed - Firm Surface
	Eyes Closed - Foam Pad
Range of acceleration (m/s^2)	Eyes Open - Firm Surface
	Eyes Open - Foam Pad
	Eyes Closed - Firm Surface
	Eyes Closed - Foam Pad
Range of acceleration (ML) (m/s^2)	Eyes Open - Firm Surface
	Eyes Open - Foam Pad
	Eyes Closed - Firm Surface
	Eyes Closed - Foam Pad
Mean frequency (AP) (Hz)	Eyes Open - Firm Surface
	Eyes Open - Foam Pad
	Eyes Closed - Firm Surface
	Eyes Closed - Foam Pad
Mean frequency (Hz)	Eyes Open - Firm Surface
	Eyes Open - Foam Pad
	Eyes Closed - Firm Surface
	Eyes Closed - Foam Pad
Mean frequency (ML) (Hz)	Eyes Open - Firm Surface
	Eyes Open - Foam Pad
	Eyes Closed - Firm Surface
	Eyes Closed - Foam Pad
Centroidal frequency (AP) (Hz)	Eyes Open - Firm Surface
	Eyes Open - Foam Pad
	Eyes Closed - Firm Surface
	Eyes Closed - Foam Pad
Centroidal frequency (Hz)	Eyes Open - Firm Surface
	Eyes Open - Foam Pad
	Eyes Closed - Firm Surface
	Eyes Closed - Foam Pad
Centroidal frequency (ML) (Hz)	Eyes Open - Firm Surface
	Eyes Open - Foam Pad
	Eyes Closed - Firm Surface
	Eyes Closed - Foam Pad
Frequency dispersion (AP) (AD)	Eyes Open - Firm Surface
	Eyes Open - Foam Pad
	Eyes Closed - Firm Surface
	Eyes Closed - Foam Pad
Frequency dispersion (AD)	Eyes Open - Firm Surface
	Eyes Open - Foam Pad
	Eyes Closed - Firm Surface
	Eyes Closed - Foam Pad
Frequency dispersion (ML) (AD)	Eyes Open - Firm Surface
	Eyes Open - Foam Pad
	Eyes Closed - Firm Surface
	Eyes Closed - Foam Pad
95% frequency (AP) (Hz)	Eyes Open - Firm Surface
	Eyes Open - Foam Pad
	Eyes Closed - Firm Surface
	Eyes Closed - Foam Pad
95% frequency (Hz)	Eyes Open - Firm Surface
	Eyes Open - Foam Pad
	Eyes Closed - Firm Surface
	Eyes Closed - Foam Pad
95% frequency (ML) (Hz)	Eyes Open - Firm Surface
	Eyes Open - Foam Pad
	Eyes Closed - Firm Surface
	Eyes Closed - Foam Pad
Total power (AP) ((m/s^2)^2*Hz^-1)	Eyes Open - Firm Surface
	Eyes Open - Foam Pad
	Eyes Closed - Firm Surface
	Eyes Closed - Foam Pad
Total power ((m/s^2)^2*Hz^-1)	Eyes Open - Firm Surface
	Eyes Open - Foam Pad
	Eyes Closed - Firm Surface
	Eyes Closed - Foam Pad
Total power (ML) ((m/s^2)^2*Hz^-1)	Eyes Open - Firm Surface
	Eyes Open - Foam Pad
	Eyes Closed - Firm Surface
	Eyes Closed - Foam Pad
Median frequency (AP) (Hz)	Eyes Open - Firm Surface
	Eyes Open - Foam Pad
	Eyes Closed - Firm Surface
	Eyes Closed - Foam Pad
Median frequency (Hz)	Eyes Open - Firm Surface
	Eyes Open - Foam Pad
	Eyes Closed - Firm Surface
	Eyes Closed - Foam Pad
Median frequency (ML) (Hz)	Eyes Open - Firm Surface
	Eyes Open - Foam Pad
	Eyes Closed - Firm Surface
	Eyes Closed - Foam Pad
High frequency power (AP) ((m/s^2)^2*Hz^-1)	Eyes Open - Firm Surface
	Eyes Open - Foam Pad
	Eyes Closed - Firm Surface
	Eyes Closed - Foam Pad
High frequency power (ML) ((m/s^2)^2*Hz^-1)	Eyes Open - Firm Surface
	Eyes Open - Foam Pad
	Eyes Closed - Firm Surface
	Eyes Closed - Foam Pad
Low frequency power (AP) ((m/s^2)^2*Hz^-1)	Eyes Open - Firm Surface
	Eyes Open - Foam Pad
	Eyes Closed - Firm Surface
	Eyes Closed - Foam Pad
Low frequency power (ML) ((m/s^2)^2*Hz^-1)	Eyes Open - Firm Surface
	Eyes Open - Foam Pad
	Eyes Closed - Firm Surface
	Eyes Closed - Foam Pad
OCT
Jerk (AP) (m^2/s^5)
Jerk (m^2/s^5)
Jerk (ML) (m^2/s^5)
Normalized jerk (AP) (AD)
Normalized jerk (AD)
Normalized jerk (ML) (AD)
Total sway area (m^2/s^5)
95% circle sway area (m^2/s^4)
95% ellipse sway area (m^2/s^4)
RMS sway (AP) (m/s^2)
RMS sway (m/s^2)
RMS sway (ML) (m/s^2)
Mean velocity (AP) (m/s)
Mean velocity (m/s)
Mean velocity (ML) (m/s)
Mean distance (AP) (m/s^2)
Mean distance (m/s^2)
Mean distance (ML) (m/s^2)
Path length (AP) (m/s^2)
Path length (m/s^2)
Path length (ML) (m/s^2)
Range of acceleration (AP) (m/s^2)
Range of acceleration (m/s^2)
Range of acceleration (ML) (m/s^2)
Mean frequency (AP) (Hz)
Mean frequency (Hz)
Mean frequency (ML) (Hz)
Centroidal frequency (AP) (Hz)
Centroidal frequency (Hz)
Centroidal frequency (ML) (Hz)
Frequency dispersion (AP) (AD)
Frequency dispersion (AD)
Frequency dispersion (ML) (AD)
95% frequency (AP) (Hz)
95% frequency (Hz)
95% frequency (ML) (Hz)
Total power (AP) ((m/s^2)^2*Hz^-1)
Total power ((m/s^2)^2*Hz^-1)
Total power (ML) ((m/s^2)^2*Hz^-1)
Median frequency (AP) (Hz)
Median frequency (Hz)
Median frequency (ML) (Hz)
High frequency power (AP) ((m/s^2)^2*Hz^-1)
High frequency power (ML) ((m/s^2)^2*Hz^-1)
Low frequency power (AP) ((m/s^2)^2*Hz^-1)
Low frequency power (ML) ((m/s^2)^2*Hz^-1)
OCT
Jerk (AP) (m^2/s^5)
Jerk (m^2/s^5)
Jerk (ML) (m^2/s^5)
Normalized jerk (AP) (AD)
Normalized jerk (AD)
Normalized jerk (ML) (AD)
Total sway area (m^2/s^5)
95% circle sway area (m^2/s^4)
95% ellipse sway area (m^2/s^4)
RMS sway (AP) (m/s^2)
RMS sway (m/s^2)
RMS sway (ML) (m/s^2)
Mean velocity (AP) (m/s)
Mean velocity (m/s)
Mean velocity (ML) (m/s)
Mean distance (AP) (m/s^2)
Mean distance (m/s^2)
Mean distance (ML) (m/s^2)
Path length (AP) (m/s^2)
Path length (m/s^2)
Path length (ML) (m/s^2)
Range of acceleration (AP) (m/s^2)
Range of acceleration (m/s^2)
Range of acceleration (ML) (m/s^2)
Mean frequency (AP) (Hz)
Mean frequency (Hz)
Mean frequency (ML) (Hz)
Centroidal frequency (AP) (Hz)
Centroidal frequency (Hz)
Centroidal frequency (ML) (Hz)
Frequency dispersion (AP) (AD)
Frequency dispersion (AD)
Frequency dispersion (ML) (AD)
95% frequency (AP) (Hz)
95% frequency (Hz)
95% frequency (ML) (Hz)
Total power (AP) ((m/s^2)^2*Hz^-1)
Total power ((m/s^2)^2*Hz^-1)
Total power (ML) ((m/s^2)^2*Hz^-1)
Median frequency (AP) (Hz)
Median frequency (Hz)
Median frequency (ML) (Hz)
High frequency power (AP) ((m/s^2)^2*Hz^-1)
High frequency power (ML) ((m/s^2)^2*Hz^-1)
Low frequency power (AP) ((m/s^2)^2*Hz^-1)
Low frequency power (ML) ((m/s^2)^2*Hz^-1)
OCT
Jerk (AP) (m^2/s^5)
Jerk (m^2/s^5)
Jerk (ML) (m^2/s^5)
Normalized jerk (AP) (AD)
Normalized jerk (AD)
Normalized jerk (ML) (AD)
Total sway area (m^2/s^5)
95% circle sway area (m^2/s^4)
95% ellipse sway area (m^2/s^4)
RMS sway (AP) (m/s^2)
RMS sway (m/s^2)
RMS sway (ML) (m/s^2)
Mean velocity (AP) (m/s)
Mean velocity (m/s)
Mean velocity (ML) (m/s)
Mean distance (AP) (m/s^2)
Mean distance (m/s^2)
Mean distance (ML) (m/s^2)
Path length (AP) (m/s^2)
Path length (m/s^2)
Path length (ML) (m/s^2)
Range of acceleration (AP) (m/s^2)
Range of acceleration (m/s^2)
Range of acceleration (ML) (m/s^2)
Mean frequency (AP) (Hz)
Mean frequency (Hz)
Mean frequency (ML) (Hz)
Centroidal frequency (AP) (Hz)
Centroidal frequency (Hz)
Centroidal frequency (ML) (Hz)
Frequency dispersion (AP) (AD)
Frequency dispersion (AD)
Frequency dispersion (ML) (AD)
95% frequency (AP) (Hz)
95% frequency (Hz)
95% frequency (ML) (Hz)
Total power (AP) ((m/s^2)^2*Hz^-1)
Total power ((m/s^2)^2*Hz^-1)
Total power (ML) ((m/s^2)^2*Hz^-1)
Median frequency (AP) (Hz)
Median frequency (Hz)
Median frequency (ML) (Hz)
High frequency power (AP) ((m/s^2)^2*Hz^-1)
High frequency power (ML) ((m/s^2)^2*Hz^-1)
Low frequency power (AP) ((m/s^2)^2*Hz^-1)
Low frequency power (ML) ((m/s^2)^2*Hz^-1)
OCT
Jerk (AP) (m^2/s^5)
Jerk (m^2/s^5)
Jerk (ML) (m^2/s^5)
Normalized jerk (AP) (AD)
Normalized jerk (AD)
Normalized jerk (ML) (AD)
Total sway area (m^2/s^5)
95% circle sway area (m^2/s^4)
95% ellipse sway area (m^2/s^4)
RMS sway (AP) (m/s^2)
RMS sway (m/s^2)
RMS sway (ML) (m/s^2)
Mean velocity (AP) (m/s)
Mean velocity (m/s)
Mean velocity (ML) (m/s)
Mean distance (AP) (m/s^2)
Mean distance (m/s^2)
Mean distance (ML) (m/s^2)
Path length (AP) (m/s^2)
Path length (m/s^2)
Path length (ML) (m/s^2)
Range of acceleration (AP) (m/s^2)
Range of acceleration (m/s^2)
Range of acceleration (ML) (m/s^2)
Mean frequency (AP) (Hz)
Mean frequency (Hz)
Mean frequency (ML) (Hz)
Centroidal frequency (AP) (Hz)
Centroidal frequency (Hz)
Centroidal frequency (ML) (Hz)
Frequency dispersion (AP) (AD)
Frequency dispersion (AD)
Frequency dispersion (ML) (AD)
95% frequency (AP) (Hz)
95% frequency (Hz)
95% frequency (ML) (Hz)
Total power (AP) ((m/s^2)^2*Hz^-1)
Total power ((m/s^2)^2*Hz^-1)
Total power (ML) ((m/s^2)^2*Hz^-1)
Median frequency (AP) (Hz)
Median frequency (Hz)
Median frequency (ML) (Hz)
High frequency power (AP) ((m/s^2)^2*Hz^-1)
High frequency power (ML) ((m/s^2)^2*Hz^-1)
Low frequency power (AP) ((m/s^2)^2*Hz^-1)
Low frequency power (ML) ((m/s^2)^2*Hz^-1)
OCT
Jerk (AP) (m^2/s^5)
Jerk (m^2/s^5)
Jerk (ML) (m^2/s^5)
Normalized jerk (AP) (AD)
Normalized jerk (AD)
Normalized jerk (ML) (AD)
Total sway area (m^2/s^5)
95% circle sway area (m^2/s^4)
95% ellipse sway area (m^2/s^4)
RMS sway (AP) (m/s^2)
RMS sway (m/s^2)
RMS sway (ML) (m/s^2)
Mean velocity (AP) (m/s)
Mean velocity (m/s)
Mean velocity (ML) (m/s)
Mean distance (AP) (m/s^2)
Mean distance (m/s^2)
Mean distance (ML) (m/s^2)
Path length (AP) (m/s^2)
Path length (m/s^2)
Path length (ML) (m/s^2)
Range of acceleration (AP) (m/s^2)
Range of acceleration (m/s^2)
Range of acceleration (ML) (m/s^2)
Mean frequency (AP) (Hz)
Mean frequency (Hz)
Mean frequency (ML) (Hz)
Centroidal frequency (AP) (Hz)
Centroidal frequency (Hz)
Centroidal frequency (ML) (Hz)
Frequency dispersion (AP) (AD)
Frequency dispersion (AD)
Frequency dispersion (ML) (AD)
95% frequency (AP) (Hz)
95% frequency (Hz)
95% frequency (ML) (Hz)
Total power (AP) ((m/s^2)^2*Hz^-1)
Total power ((m/s^2)^2*Hz^-1)
Total power (ML) ((m/s^2)^2*Hz^-1)
Median frequency (AP) (Hz)
Median frequency (Hz)
Median frequency (ML) (Hz)
High frequency power (AP) ((m/s^2)^2*Hz^-1)
High frequency power (ML) ((m/s^2)^2*Hz^-1)
Low frequency power (AP) ((m/s^2)^2*Hz^-1)
Low frequency power (ML) ((m/s^2)^2*Hz^-1)
OCT
Jerk (AP) (m^2/s^5)
Jerk (m^2/s^5)
Jerk (ML) (m^2/s^5)
Normalized jerk (AP) (AD)
Normalized jerk (AD)
Normalized jerk (ML) (AD)
Total sway area (m^2/s^5)
95% circle sway area (m^2/s^4)
95% ellipse sway area (m^2/s^4)
RMS sway (AP) (m/s^2)
RMS sway (m/s^2)
RMS sway (ML) (m/s^2)
Mean velocity (AP) (m/s)
Mean velocity (m/s)
Mean velocity (ML) (m/s)
Mean distance (AP) (m/s^2)
Mean distance (m/s^2)
Mean distance (ML) (m/s^2)
Path length (AP) (m/s^2)
Path length (m/s^2)
Path length (ML) (m/s^2)
Range of acceleration (AP) (m/s^2)
Range of acceleration (m/s^2)
Range of acceleration (ML) (m/s^2)
Mean frequency (AP) (Hz)
Mean frequency (Hz)
Mean frequency (ML) (Hz)
Centroidal frequency (AP) (Hz)
Centroidal frequency (Hz)
Centroidal frequency (ML) (Hz)
Frequency dispersion (AP) (AD)
Frequency dispersion (AD)
Frequency dispersion (ML) (AD)
95% frequency (AP) (Hz)
95% frequency (Hz)
95% frequency (ML) (Hz)
Total power (AP) ((m/s^2)^2*Hz^-1)
Total power ((m/s^2)^2*Hz^-1)
Total power (ML) ((m/s^2)^2*Hz^-1)
Median frequency (AP) (Hz)
Median frequency (Hz)
Median frequency (ML) (Hz)
High frequency power (AP) ((m/s^2)^2*Hz^-1)
High frequency power (ML) ((m/s^2)^2*Hz^-1)
Low frequency power (AP) ((m/s^2)^2*Hz^-1)
Low frequency power (ML) ((m/s^2)^2*Hz^-1)
OCT
Jerk (AP) (m^2/s^5)
Jerk (m^2/s^5)
Jerk (ML) (m^2/s^5)
Normalized jerk (AP) (AD)
Normalized jerk (AD)
Normalized jerk (ML) (AD)
Total sway area (m^2/s^5)
95% circle sway area (m^2/s^4)
95% ellipse sway area (m^2/s^4)
RMS sway (AP) (m/s^2)
RMS sway (m/s^2)
RMS sway (ML) (m/s^2)
Mean velocity (AP) (m/s)
Mean velocity (m/s)
Mean velocity (ML) (m/s)
Mean distance (AP) (m/s^2)
Mean distance (m/s^2)
Mean distance (ML) (m/s^2)
Path length (AP) (m/s^2)
Path length (m/s^2)
Path length (ML) (m/s^2)
Range of acceleration (AP) (m/s^2)
Range of acceleration (m/s^2)
Range of acceleration (ML) (m/s^2)
Mean frequency (AP) (Hz)
Mean frequency (Hz)
Mean frequency (ML) (Hz)
Centroidal frequency (AP) (Hz)
Centroidal frequency (Hz)
Centroidal frequency (ML) (Hz)
Frequency dispersion (AP) (AD)
Frequency dispersion (AD)
Frequency dispersion (ML) (AD)
95% frequency (AP) (Hz)
95% frequency (Hz)
95% frequency (ML) (Hz)
Total power (AP) ((m/s^2)^2*Hz^-1)
Total power ((m/s^2)^2*Hz^-1)
Total power (ML) ((m/s^2)^2*Hz^-1)
Median frequency (AP) (Hz)
Median frequency (Hz)
Median frequency (ML) (Hz)
High frequency power (AP) ((m/s^2)^2*Hz^-1)
High frequency power (ML) ((m/s^2)^2*Hz^-1)
Low frequency power (AP) ((m/s^2)^2*Hz^-1)
Low frequency power (ML) ((m/s^2)^2*Hz^-1)
OCT
Jerk (AP) (m^2/s^5)
Jerk (m^2/s^5)
Jerk (ML) (m^2/s^5)
Normalized jerk (AP) (AD)
Normalized jerk (AD)
Normalized jerk (ML) (AD)
Total sway area (m^2/s^5)
95% circle sway area (m^2/s^4)
95% ellipse sway area (m^2/s^4)
RMS sway (AP) (m/s^2)
RMS sway (m/s^2)
RMS sway (ML) (m/s^2)
Mean velocity (AP) (m/s)
Mean velocity (m/s)
Mean velocity (ML) (m/s)
Mean distance (AP) (m/s^2)
Mean distance (m/s^2)
Mean distance (ML) (m/s^2)
Path length (AP) (m/s^2)
Path length (m/s^2)
Path length (ML) (m/s^2)
Range of acceleration (AP) (m/s^2)
Range of acceleration (m/s^2)
Range of acceleration (ML) (m/s^2)
Mean frequency (AP) (Hz)
Mean frequency (Hz)
Mean frequency (ML) (Hz)
Centroidal frequency (AP) (Hz)
Centroidal frequency (Hz)
Centroidal frequency (ML) (Hz)
Frequency dispersion (AP) (AD)
Frequency dispersion (AD)
Frequency dispersion (ML) (AD)
95% frequency (AP) (Hz)
95% frequency (Hz)
95% frequency (ML) (Hz)
Total power (AP) ((m/s^2)^2*Hz^-1)
Total power ((m/s^2)^2*Hz^-1)
Total power (ML) ((m/s^2)^2*Hz^-1)
Median frequency (AP) (Hz)
Median frequency (Hz)
Median frequency (ML) (Hz)
High frequency power (AP) ((m/s^2)^2*Hz^-1)
High frequency power (ML) ((m/s^2)^2*Hz^-1)
Low frequency power (AP) ((m/s^2)^2*Hz^-1)
Low frequency power (ML) ((m/s^2)^2*Hz^-1)
OCT
Jerk (AP) (m^2/s^5)
Jerk (m^2/s^5)
Jerk (ML) (m^2/s^5)
Normalized jerk (AP) (AD)
Normalized jerk (AD)
Normalized jerk (ML) (AD)
Total sway area (m^2/s^5)
95% circle sway area (m^2/s^4)
95% ellipse sway area (m^2/s^4)
RMS sway (AP) (m/s^2)
RMS sway (m/s^2)
RMS sway (ML) (m/s^2)
Mean velocity (AP) (m/s)
Mean velocity (m/s)
Mean velocity (ML) (m/s)
Mean distance (AP) (m/s^2)
Mean distance (m/s^2)
Mean distance (ML) (m/s^2)
Path length (AP) (m/s^2)
Path length (m/s^2)
Path length (ML) (m/s^2)
Range of acceleration (AP) (m/s^2)
Range of acceleration (m/s^2)
Range of acceleration (ML) (m/s^2)
Mean frequency (AP) (Hz)
Mean frequency (Hz)
Mean frequency (ML) (Hz)
Centroidal frequency (AP) (Hz)
Centroidal frequency (Hz)
Centroidal frequency (ML) (Hz)
Frequency dispersion (AP) (AD)
Frequency dispersion (AD)
Frequency dispersion (ML) (AD)
95% frequency (AP) (Hz)
95% frequency (Hz)
95% frequency (ML) (Hz)
Total power (AP) ((m/s^2)^2*Hz^-1)
Total power ((m/s^2)^2*Hz^-1)
Total power (ML) ((m/s^2)^2*Hz^-1)
Median frequency (AP) (Hz)
Median frequency (Hz)
Median frequency (ML) (Hz)
High frequency power (AP) ((m/s^2)^2*Hz^-1)
High frequency power (ML) ((m/s^2)^2*Hz^-1)
Low frequency power (AP) ((m/s^2)^2*Hz^-1)
Low frequency power (ML) ((m/s^2)^2*Hz^-1)
OCT
Jerk (AP) (m^2/s^5)
Jerk (m^2/s^5)
Jerk (ML) (m^2/s^5)
Normalized jerk (AP) (AD)
Normalized jerk (AD)
Normalized jerk (ML) (AD)
Total sway area (m^2/s^5)
95% circle sway area (m^2/s^4)
95% ellipse sway area (m^2/s^4)
RMS sway (AP) (m/s^2)
RMS sway (m/s^2)
RMS sway (ML) (m/s^2)
Mean velocity (AP) (m/s)
Mean velocity (m/s)
Mean velocity (ML) (m/s)
Mean distance (AP) (m/s^2)
Mean distance (m/s^2)
Mean distance (ML) (m/s^2)
Path length (AP) (m/s^2)
Path length (m/s^2)
Path length (ML) (m/s^2)
Range of acceleration (AP) (m/s^2)
Range of acceleration (m/s^2)
Range of acceleration (ML) (m/s^2)
Mean frequency (AP) (Hz)
Mean frequency (Hz)
Mean frequency (ML) (Hz)
Centroidal frequency (AP) (Hz)
Centroidal frequency (Hz)
Centroidal frequency (ML) (Hz)
Frequency dispersion (AP) (AD)
Frequency dispersion (AD)
Frequency dispersion (ML) (AD)
95% frequency (AP) (Hz)
95% frequency (Hz)
95% frequency (ML) (Hz)
Total power (AP) ((m/s^2)^2*Hz^-1)
Total power ((m/s^2)^2*Hz^-1)
Total power (ML) ((m/s^2)^2*Hz^-1)
Median frequency (AP) (Hz)
Median frequency (Hz)
Median frequency (ML) (Hz)
High frequency power (AP) ((m/s^2)^2*Hz^-1)
High frequency power (ML) ((m/s^2)^2*Hz^-1)
Low frequency power (AP) ((m/s^2)^2*Hz^-1)
Low frequency power (ML) ((m/s^2)^2*Hz^-1)
OCT
Jerk (AP) (m^2/s^5)
Jerk (m^2/s^5)
Jerk (ML) (m^2/s^5)
Normalized jerk (AP) (AD)
Normalized jerk (AD)
Normalized jerk (ML) (AD)
Total sway area (m^2/s^5)
95% circle sway area (m^2/s^4)
95% ellipse sway area (m^2/s^4)
RMS sway (AP) (m/s^2)
RMS sway (m/s^2)
RMS sway (ML) (m/s^2)
Mean velocity (AP) (m/s)
Mean velocity (m/s)
Mean velocity (ML) (m/s)
Mean distance (AP) (m/s^2)
Mean distance (m/s^2)
Mean distance (ML) (m/s^2)
Path length (AP) (m/s^2)
Path length (m/s^2)
Path length (ML) (m/s^2)
Range of acceleration (AP) (m/s^2)
Range of acceleration (m/s^2)
Range of acceleration (ML) (m/s^2)
Mean frequency (AP) (Hz)
Mean frequency (Hz)
Mean frequency (ML) (Hz)
Centroidal frequency (AP) (Hz)
Centroidal frequency (Hz)
Centroidal frequency (ML) (Hz)
Frequency dispersion (AP) (AD)
Frequency dispersion (AD)
Frequency dispersion (ML) (AD)
95% frequency (AP) (Hz)
95% frequency (Hz)
95% frequency (ML) (Hz)
Total power (AP) ((m/s^2)^2*Hz^-1)
Total power ((m/s^2)^2*Hz^-1)
Total power (ML) ((m/s^2)^2*Hz^-1)
Median frequency (AP) (Hz)
Median frequency (Hz)
Median frequency (ML) (Hz)
High frequency power (AP) ((m/s^2)^2*Hz^-1)
High frequency power (ML) ((m/s^2)^2*Hz^-1)
Low frequency power (AP) ((m/s^2)^2*Hz^-1)
Low frequency power (ML) ((m/s^2)^2*Hz^-1)
OCT
Jerk (AP) (m^2/s^5)
Jerk (m^2/s^5)
Jerk (ML) (m^2/s^5)
Normalized jerk (AP) (AD)
Normalized jerk (AD)
Normalized jerk (ML) (AD)
Total sway area (m^2/s^5)
95% circle sway area (m^2/s^4)
95% ellipse sway area (m^2/s^4)
RMS sway (AP) (m/s^2)
RMS sway (m/s^2)
RMS sway (ML) (m/s^2)
Mean velocity (AP) (m/s)
Mean velocity (m/s)
Mean velocity (ML) (m/s)
Mean distance (AP) (m/s^2)
Mean distance (m/s^2)
Mean distance (ML) (m/s^2)
Path length (AP) (m/s^2)
Path length (m/s^2)
Path length (ML) (m/s^2)
Range of acceleration (AP) (m/s^2)
Range of acceleration (m/s^2)
Range of acceleration (ML) (m/s^2)
Mean frequency (AP) (Hz)
Mean frequency (Hz)
Mean frequency (ML) (Hz)
Centroidal frequency (AP) (Hz)
Centroidal frequency (Hz)
Centroidal frequency (ML) (Hz)
Frequency dispersion (AP) (AD)
Frequency dispersion (AD)
Frequency dispersion (ML) (AD)
95% frequency (AP) (Hz)
95% frequency (Hz)
95% frequency (ML) (Hz)
Total power (AP) ((m/s^2)^2*Hz^-1)
Total power ((m/s^2)^2*Hz^-1)
Total power (ML) ((m/s^2)^2*Hz^-1)
Median frequency (AP) (Hz)
Median frequency (Hz)
Median frequency (ML) (Hz)
High frequency power (AP) ((m/s^2)^2*Hz^-1)
High frequency power (ML) ((m/s^2)^2*Hz^-1)
Low frequency power (AP) ((m/s^2)^2*Hz^-1)
Low frequency power (ML) ((m/s^2)^2*Hz^-1)
OCT
Jerk (AP) (m^2/s^5)
Jerk (m^2/s^5)
Jerk (ML) (m^2/s^5)
Normalized jerk (AP) (AD)
Normalized jerk (AD)
Normalized jerk (ML) (AD)
Total sway area (m^2/s^5)
95% circle sway area (m^2/s^4)
95% ellipse sway area (m^2/s^4)
RMS sway (AP) (m/s^2)
RMS sway (m/s^2)
RMS sway (ML) (m/s^2)
Mean velocity (AP) (m/s)
Mean velocity (m/s)
Mean velocity (ML) (m/s)
Mean distance (AP) (m/s^2)
Mean distance (m/s^2)
Mean distance (ML) (m/s^2)
Path length (AP) (m/s^2)
Path length (m/s^2)
Path length (ML) (m/s^2)
Range of acceleration (AP) (m/s^2)
Range of acceleration (m/s^2)
Range of acceleration (ML) (m/s^2)
Mean frequency (AP) (Hz)
Mean frequency (Hz)
Mean frequency (ML) (Hz)
Centroidal frequency (AP) (Hz)
Centroidal frequency (Hz)
Centroidal frequency (ML) (Hz)
Frequency dispersion (AP) (AD)
Frequency dispersion (AD)
Frequency dispersion (ML) (AD)
95% frequency (AP) (Hz)
95% frequency (Hz)
95% frequency (ML) (Hz)
Total power (AP) ((m/s^2)^2*Hz^-1)
Total power ((m/s^2)^2*Hz^-1)
Total power (ML) ((m/s^2)^2*Hz^-1)
Median frequency (AP) (Hz)
Median frequency (Hz)
Median frequency (ML) (Hz)
High frequency power (AP) ((m/s^2)^2*Hz^-1)
High frequency power (ML) ((m/s^2)^2*Hz^-1)
Low frequency power (AP) ((m/s^2)^2*Hz^-1)
Low frequency power (ML) ((m/s^2)^2*Hz^-1)
OCT
Jerk (AP) (m^2/s^5)
Jerk (m^2/s^5)
Jerk (ML) (m^2/s^5)
Normalized jerk (AP) (AD)
Normalized jerk (AD)
Normalized jerk (ML) (AD)
Total sway area (m^2/s^5)
95% circle sway area (m^2/s^4)
95% ellipse sway area (m^2/s^4)
RMS sway (AP) (m/s^2)
RMS sway (m/s^2)
RMS sway (ML) (m/s^2)
Mean velocity (AP) (m/s)
Mean velocity (m/s)
Mean velocity (ML) (m/s)
Mean distance (AP) (m/s^2)
Mean distance (m/s^2)
Mean distance (ML) (m/s^2)
Path length (AP) (m/s^2)
Path length (m/s^2)
Path length (ML) (m/s^2)
Range of acceleration (AP) (m/s^2)
Range of acceleration (m/s^2)
Range of acceleration (ML) (m/s^2)
Mean frequency (AP) (Hz)
Mean frequency (Hz)
Mean frequency (ML) (Hz)
Centroidal frequency (AP) (Hz)
Centroidal frequency (Hz)
Centroidal frequency (ML) (Hz)
Frequency dispersion (AP) (AD)
Frequency dispersion (AD)
Frequency dispersion (ML) (AD)
95% frequency (AP) (Hz)
95% frequency (Hz)
95% frequency (ML) (Hz)
Total power (AP) ((m/s^2)^2*Hz^-1)
Total power ((m/s^2)^2*Hz^-1)
Total power (ML) ((m/s^2)^2*Hz^-1)
Median frequency (AP) (Hz)
Median frequency (Hz)
Median frequency (ML) (Hz)
High frequency power (AP) ((m/s^2)^2*Hz^-1)
High frequency power (ML) ((m/s^2)^2*Hz^-1)
Low frequency power (AP) ((m/s^2)^2*Hz^-1)
Low frequency power (ML) ((m/s^2)^2*Hz^-1)
OCT
Jerk (AP) (m^2/s^5)
Jerk (m^2/s^5)
Jerk (ML) (m^2/s^5)
Normalized jerk (AP) (AD)
Normalized jerk (AD)
Normalized jerk (ML) (AD)
Total sway area (m^2/s^5)
95% circle sway area (m^2/s^4)
95% ellipse sway area (m^2/s^4)
RMS sway (AP) (m/s^2)
RMS sway (m/s^2)
RMS sway (ML) (m/s^2)
Mean velocity (AP) (m/s)
Mean velocity (m/s)
Mean velocity (ML) (m/s)
Mean distance (AP) (m/s^2)
Mean distance (m/s^2)
Mean distance (ML) (m/s^2)
Path length (AP) (m/s^2)
Path length (m/s^2)
Path length (ML) (m/s^2)
Range of acceleration (AP) (m/s^2)
Range of acceleration (m/s^2)
Range of acceleration (ML) (m/s^2)
Mean frequency (AP) (Hz)
Mean frequency (Hz)
Mean frequency (ML) (Hz)
Centroidal frequency (AP) (Hz)
Centroidal frequency (Hz)
Centroidal frequency (ML) (Hz)
Frequency dispersion (AP) (AD)
Frequency dispersion (AD)
Frequency dispersion (ML) (AD)
95% frequency (AP) (Hz)
95% frequency (Hz)
95% frequency (ML) (Hz)
Total power (AP) ((m/s^2)^2*Hz^-1)
Total power ((m/s^2)^2*Hz^-1)
Total power (ML) ((m/s^2)^2*Hz^-1)
Median frequency (AP) (Hz)
Median frequency (Hz)
Median frequency (ML) (Hz)
High frequency power (AP) ((m/s^2)^2*Hz^-1)
High frequency power (ML) ((m/s^2)^2*Hz^-1)
Low frequency power (AP) ((m/s^2)^2*Hz^-1)
Low frequency power (ML) ((m/s^2)^2*Hz^-1)
OCT
Jerk (AP) (m^2/s^5)
Jerk (m^2/s^5)
Jerk (ML) (m^2/s^5)
Normalized jerk (AP) (AD)
Normalized jerk (AD)
Normalized jerk (ML) (AD)
Total sway area (m^2/s^5)
95% circle sway area (m^2/s^4)
95% ellipse sway area (m^2/s^4)
RMS sway (AP) (m/s^2)
RMS sway (m/s^2)
RMS sway (ML) (m/s^2)
Mean velocity (AP) (m/s)
Mean velocity (m/s)
Mean velocity (ML) (m/s)
Mean distance (AP) (m/s^2)
Mean distance (m/s^2)
Mean distance (ML) (m/s^2)
Path length (AP) (m/s^2)
Path length (m/s^2)
Path length (ML) (m/s^2)
Range of acceleration (AP) (m/s^2)
Range of acceleration (m/s^2)
Range of acceleration (ML) (m/s^2)
Mean frequency (AP) (Hz)
Mean frequency (Hz)
Mean frequency (ML) (Hz)
Centroidal frequency (AP) (Hz)
Centroidal frequency (Hz)
Centroidal frequency (ML) (Hz)
Frequency dispersion (AP) (AD)
Frequency dispersion (AD)
Frequency dispersion (ML) (AD)
95% frequency (AP) (Hz)
95% frequency (Hz)
95% frequency (ML) (Hz)
Total power (AP) ((m/s^2)^2*Hz^-1)
Total power ((m/s^2)^2*Hz^-1)
Total power (ML) ((m/s^2)^2*Hz^-1)
Median frequency (AP) (Hz)
Median frequency (Hz)
Median frequency (ML) (Hz)
High frequency power (AP) ((m/s^2)^2*Hz^-1)
High frequency power (ML) ((m/s^2)^2*Hz^-1)
Low frequency power (AP) ((m/s^2)^2*Hz^-1)
Low frequency power (ML) ((m/s^2)^2*Hz^-1)
OCT
Jerk (AP) (m^2/s^5)
Jerk (m^2/s^5)
Jerk (ML) (m^2/s^5)
Normalized jerk (AP) (AD)
Normalized jerk (AD)
Normalized jerk (ML) (AD)
Total sway area (m^2/s^5)
95% circle sway area (m^2/s^4)
95% ellipse sway area (m^2/s^4)
RMS sway (AP) (m/s^2)
RMS sway (m/s^2)
RMS sway (ML) (m/s^2)
Mean velocity (AP) (m/s)
Mean velocity (m/s)
Mean velocity (ML) (m/s)
Mean distance (AP) (m/s^2)
Mean distance (m/s^2)
Mean distance (ML) (m/s^2)
Path length (AP) (m/s^2)
Path length (m/s^2)
Path length (ML) (m/s^2)
Range of acceleration (AP) (m/s^2)
Range of acceleration (m/s^2)
Range of acceleration (ML) (m/s^2)
Mean frequency (AP) (Hz)
Mean frequency (Hz)
Mean frequency (ML) (Hz)
Centroidal frequency (AP) (Hz)
Centroidal frequency (Hz)
Centroidal frequency (ML) (Hz)
Frequency dispersion (AP) (AD)
Frequency dispersion (AD)
Frequency dispersion (ML) (AD)
95% frequency (AP) (Hz)
95% frequency (Hz)
95% frequency (ML) (Hz)
Total power (AP) ((m/s^2)^2*Hz^-1)
Total power ((m/s^2)^2*Hz^-1)
Total power (ML) ((m/s^2)^2*Hz^-1)
Median frequency (AP) (Hz)
Median frequency (Hz)
Median frequency (ML) (Hz)
High frequency power (AP) ((m/s^2)^2*Hz^-1)
High frequency power (ML) ((m/s^2)^2*Hz^-1)
Low frequency power (AP) ((m/s^2)^2*Hz^-1)
Low frequency power (ML) ((m/s^2)^2*Hz^-1)
OCT
Jerk (AP) (m^2/s^5)
Jerk (m^2/s^5)
Jerk (ML) (m^2/s^5)
Normalized jerk (AP) (AD)
Normalized jerk (AD)
Normalized jerk (ML) (AD)
Total sway area (m^2/s^5)
95% circle sway area (m^2/s^4)
95% ellipse sway area (m^2/s^4)
RMS sway (AP) (m/s^2)
RMS sway (m/s^2)
RMS sway (ML) (m/s^2)
Mean velocity (AP) (m/s)
Mean velocity (m/s)
Mean velocity (ML) (m/s)
Mean distance (AP) (m/s^2)
Mean distance (m/s^2)
Mean distance (ML) (m/s^2)
Path length (AP) (m/s^2)
Path length (m/s^2)
Path length (ML) (m/s^2)
Range of acceleration (AP) (m/s^2)
Range of acceleration (m/s^2)
Range of acceleration (ML) (m/s^2)
Mean frequency (AP) (Hz)
Mean frequency (Hz)
Mean frequency (ML) (Hz)
Centroidal frequency (AP) (Hz)
Centroidal frequency (Hz)
Centroidal frequency (ML) (Hz)
Frequency dispersion (AP) (AD)
Frequency dispersion (AD)
Frequency dispersion (ML) (AD)
95% frequency (AP) (Hz)
95% frequency (Hz)
95% frequency (ML) (Hz)
Total power (AP) ((m/s^2)^2*Hz^-1)
Total power ((m/s^2)^2*Hz^-1)
Total power (ML) ((m/s^2)^2*Hz^-1)
Median frequency (AP) (Hz)
Median frequency (Hz)
Median frequency (ML) (Hz)
High frequency power (AP) ((m/s^2)^2*Hz^-1)
High frequency power (ML) ((m/s^2)^2*Hz^-1)
Low frequency power (AP) ((m/s^2)^2*Hz^-1)
Low frequency power (ML) ((m/s^2)^2*Hz^-1)
OCT
Jerk (AP) (m^2/s^5)
Jerk (m^2/s^5)
Jerk (ML) (m^2/s^5)
Normalized jerk (AP) (AD)
Normalized jerk (AD)
Normalized jerk (ML) (AD)
Total sway area (m^2/s^5)
95% circle sway area (m^2/s^4)
95% ellipse sway area (m^2/s^4)
RMS sway (AP) (m/s^2)
RMS sway (m/s^2)
RMS sway (ML) (m/s^2)
Mean velocity (AP) (m/s)
Mean velocity (m/s)
Mean velocity (ML) (m/s)
Mean distance (AP) (m/s^2)
Mean distance (m/s^2)
Mean distance (ML) (m/s^2)
Path length (AP) (m/s^2)
Path length (m/s^2)
Path length (ML) (m/s^2)
Range of acceleration (AP) (m/s^2)
Range of acceleration (m/s^2)
Range of acceleration (ML) (m/s^2)
Mean frequency (AP) (Hz)
Mean frequency (Hz)
Mean frequency (ML) (Hz)
Centroidal frequency (AP) (Hz)
Centroidal frequency (Hz)
Centroidal frequency (ML) (Hz)
Frequency dispersion (AP) (AD)
Frequency dispersion (AD)
Frequency dispersion (ML) (AD)
95% frequency (AP) (Hz)
95% frequency (Hz)
95% frequency (ML) (Hz)
Total power (AP) ((m/s^2)^2*Hz^-1)
Total power ((m/s^2)^2*Hz^-1)
Total power (ML) ((m/s^2)^2*Hz^-1)
Median frequency (AP) (Hz)
Median frequency (Hz)
Median frequency (ML) (Hz)
High frequency power (AP) ((m/s^2)^2*Hz^-1)
High frequency power (ML) ((m/s^2)^2*Hz^-1)
Low frequency power (AP) ((m/s^2)^2*Hz^-1)
Low frequency power (ML) ((m/s^2)^2*Hz^-1)
OCT
Jerk (AP) (m^2/s^5)
Jerk (m^2/s^5)
Jerk (ML) (m^2/s^5)
Normalized jerk (AP) (AD)
Normalized jerk (AD)
Normalized jerk (ML) (AD)
Total sway area (m^2/s^5)
95% circle sway area (m^2/s^4)
95% ellipse sway area (m^2/s^4)
RMS sway (AP) (m/s^2)
RMS sway (m/s^2)
RMS sway (ML) (m/s^2)
Mean velocity (AP) (m/s)
Mean velocity (m/s)
Mean velocity (ML) (m/s)
Mean distance (AP) (m/s^2)
Mean distance (m/s^2)
Mean distance (ML) (m/s^2)
Path length (AP) (m/s^2)
Path length (m/s^2)
Path length (ML) (m/s^2)
Range of acceleration (AP) (m/s^2)
Range of acceleration (m/s^2)
Range of acceleration (ML) (m/s^2)
Mean frequency (AP) (Hz)
Mean frequency (Hz)
Mean frequency (ML) (Hz)
Centroidal frequency (AP) (Hz)
Centroidal frequency (Hz)
Centroidal frequency (ML) (Hz)
Frequency dispersion (AP) (AD)
Frequency dispersion (AD)
Frequency dispersion (ML) (AD)
95% frequency (AP) (Hz)
95% frequency (Hz)
95% frequency (ML) (Hz)
Total power (AP) ((m/s^2)^2*Hz^-1)
Total power ((m/s^2)^2*Hz^-1)
Total power (ML) ((m/s^2)^2*Hz^-1)
Median frequency (AP) (Hz)
Median frequency (Hz)
Median frequency (ML) (Hz)
High frequency power (AP) ((m/s^2)^2*Hz^-1)
High frequency power (ML) ((m/s^2)^2*Hz^-1)
Low frequency power (AP) ((m/s^2)^2*Hz^-1)
Low frequency power (ML) ((m/s^2)^2*Hz^-1)
OCT
Jerk (AP) (m^2/s^5)
Jerk (m^2/s^5)
Jerk (ML) (m^2/s^5)
Normalized jerk (AP) (AD)
Normalized jerk (AD)
Normalized jerk (ML) (AD)
Total sway area (m^2/s^5)
95% circle sway area (m^2/s^4)
95% ellipse sway area (m^2/s^4)
RMS sway (AP) (m/s^2)
RMS sway (m/s^2)
RMS sway (ML) (m/s^2)
Mean velocity (AP) (m/s)
Mean velocity (m/s)
Mean velocity (ML) (m/s)
Mean distance (AP) (m/s^2)
Mean distance (m/s^2)
Mean distance (ML) (m/s^2)
Path length (AP) (m/s^2)
Path length (m/s^2)
Path length (ML) (m/s^2)
Range of acceleration (AP) (m/s^2)
Range of acceleration (m/s^2)
Range of acceleration (ML) (m/s^2)
Mean frequency (AP) (Hz)
Mean frequency (Hz)
Mean frequency (ML) (Hz)
Centroidal frequency (AP) (Hz)
Centroidal frequency (Hz)
Centroidal frequency (ML) (Hz)
Frequency dispersion (AP) (AD)
Frequency dispersion (AD)
Frequency dispersion (ML) (AD)
95% frequency (AP) (Hz)
95% frequency (Hz)
95% frequency (ML) (Hz)
Total power (AP) ((m/s^2)^2*Hz^-1)
Total power ((m/s^2)^2*Hz^-1)
Total power (ML) ((m/s^2)^2*Hz^-1)
Median frequency (AP) (Hz)
Median frequency (Hz)
Median frequency (ML) (Hz)
High frequency power (AP) ((m/s^2)^2*Hz^-1)
High frequency power (ML) ((m/s^2)^2*Hz^-1)
Low frequency power (AP) ((m/s^2)^2*Hz^-1)
Low frequency power (ML) ((m/s^2)^2*Hz^-1)
OCT
Jerk (AP) (m^2/s^5)
Jerk (m^2/s^5)
Jerk (ML) (m^2/s^5)
Normalized jerk (AP) (AD)
Normalized jerk (AD)
Normalized jerk (ML) (AD)
Total sway area (m^2/s^5)
95% circle sway area (m^2/s^4)
95% ellipse sway area (m^2/s^4)
RMS sway (AP) (m/s^2)
RMS sway (m/s^2)
RMS sway (ML) (m/s^2)
Mean velocity (AP) (m/s)
Mean velocity (m/s)
Mean velocity (ML) (m/s)
Mean distance (AP) (m/s^2)
Mean distance (m/s^2)
Mean distance (ML) (m/s^2)
Path length (AP) (m/s^2)
Path length (m/s^2)
Path length (ML) (m/s^2)
Range of acceleration (AP) (m/s^2)
Range of acceleration (m/s^2)
Range of acceleration (ML) (m/s^2)
Mean frequency (AP) (Hz)
Mean frequency (Hz)
Mean frequency (ML) (Hz)
Centroidal frequency (AP) (Hz)
Centroidal frequency (Hz)
Centroidal frequency (ML) (Hz)
Frequency dispersion (AP) (AD)
Frequency dispersion (AD)
Frequency dispersion (ML) (AD)
95% frequency (AP) (Hz)
95% frequency (Hz)
95% frequency (ML) (Hz)
Total power (AP) ((m/s^2)^2*Hz^-1)
Total power ((m/s^2)^2*Hz^-1)
Total power (ML) ((m/s^2)^2*Hz^-1)
Median frequency (AP) (Hz)
Median frequency (Hz)
Median frequency (ML) (Hz)
High frequency power (AP) ((m/s^2)^2*Hz^-1)
High frequency power (ML) ((m/s^2)^2*Hz^-1)
Low frequency power (AP) ((m/s^2)^2*Hz^-1)
Low frequency power (ML) ((m/s^2)^2*Hz^-1)
OCT
Jerk (AP) (m^2/s^5)
Jerk (m^2/s^5)
Jerk (ML) (m^2/s^5)
Normalized jerk (AP) (AD)
Normalized jerk (AD)
Normalized jerk (ML) (AD)
Total sway area (m^2/s^5)
95% circle sway area (m^2/s^4)
95% ellipse sway area (m^2/s^4)
RMS sway (AP) (m/s^2)
RMS sway (m/s^2)
RMS sway (ML) (m/s^2)
Mean velocity (AP) (m/s)
Mean velocity (m/s)
Mean velocity (ML) (m/s)
Mean distance (AP) (m/s^2)
Mean distance (m/s^2)
Mean distance (ML) (m/s^2)
Path length (AP) (m/s^2)
Path length (m/s^2)
Path length (ML) (m/s^2)
Range of acceleration (AP) (m/s^2)
Range of acceleration (m/s^2)
Range of acceleration (ML) (m/s^2)
Mean frequency (AP) (Hz)
Mean frequency (Hz)
Mean frequency (ML) (Hz)
Centroidal frequency (AP) (Hz)
Centroidal frequency (Hz)
Centroidal frequency (ML) (Hz)
Frequency dispersion (AP) (AD)
Frequency dispersion (AD)
Frequency dispersion (ML) (AD)
95% frequency (AP) (Hz)
95% frequency (Hz)
95% frequency (ML) (Hz)
Total power (AP) ((m/s^2)^2*Hz^-1)
Total power ((m/s^2)^2*Hz^-1)
Total power (ML) ((m/s^2)^2*Hz^-1)
Median frequency (AP) (Hz)
Median frequency (Hz)
Median frequency (ML) (Hz)
High frequency power (AP) ((m/s^2)^2*Hz^-1)
High frequency power (ML) ((m/s^2)^2*Hz^-1)
Low frequency power (AP) ((m/s^2)^2*Hz^-1)
Low frequency power (ML) ((m/s^2)^2*Hz^-1)
OCT
Jerk (AP) (m^2/s^5)
Jerk (m^2/s^5)
Jerk (ML) (m^2/s^5)
Normalized jerk (AP) (AD)
Normalized jerk (AD)
Normalized jerk (ML) (AD)
Total sway area (m^2/s^5)
95% circle sway area (m^2/s^4)
95% ellipse sway area (m^2/s^4)
RMS sway (AP) (m/s^2)
RMS sway (m/s^2)
RMS sway (ML) (m/s^2)
Mean velocity (AP) (m/s)
Mean velocity (m/s)
Mean velocity (ML) (m/s)
Mean distance (AP) (m/s^2)
Mean distance (m/s^2)
Mean distance (ML) (m/s^2)
Path length (AP) (m/s^2)
Path length (m/s^2)
Path length (ML) (m/s^2)
Range of acceleration (AP) (m/s^2)
Range of acceleration (m/s^2)
Range of acceleration (ML) (m/s^2)
Mean frequency (AP) (Hz)
Mean frequency (Hz)
Mean frequency (ML) (Hz)
Centroidal frequency (AP) (Hz)
Centroidal frequency (Hz)
Centroidal frequency (ML) (Hz)
Frequency dispersion (AP) (AD)
Frequency dispersion (AD)
Frequency dispersion (ML) (AD)
95% frequency (AP) (Hz)
95% frequency (Hz)
95% frequency (ML) (Hz)
Total power (AP) ((m/s^2)^2*Hz^-1)
Total power ((m/s^2)^2*Hz^-1)
Total power (ML) ((m/s^2)^2*Hz^-1)
Median frequency (AP) (Hz)
Median frequency (Hz)
Median frequency (ML) (Hz)
High frequency power (AP) ((m/s^2)^2*Hz^-1)
High frequency power (ML) ((m/s^2)^2*Hz^-1)
Low frequency power (AP) ((m/s^2)^2*Hz^-1)
Low frequency power (ML) ((m/s^2)^2*Hz^-1)
OCT
Jerk (AP) (m^2/s^5)
Jerk (m^2/s^5)
Jerk (ML) (m^2/s^5)
Normalized jerk (AP) (AD)
Normalized jerk (AD)
Normalized jerk (ML) (AD)
Total sway area (m^2/s^5)
95% circle sway area (m^2/s^4)
95% ellipse sway area (m^2/s^4)
RMS sway (AP) (m/s^2)
RMS sway (m/s^2)
RMS sway (ML) (m/s^2)
Mean velocity (AP) (m/s)
Mean velocity (m/s)
Mean velocity (ML) (m/s)
Mean distance (AP) (m/s^2)
Mean distance (m/s^2)
Mean distance (ML) (m/s^2)
Path length (AP) (m/s^2)
Path length (m/s^2)
Path length (ML) (m/s^2)
Range of acceleration (AP) (m/s^2)
Range of acceleration (m/s^2)
Range of acceleration (ML) (m/s^2)
Mean frequency (AP) (Hz)
Mean frequency (Hz)
Mean frequency (ML) (Hz)
Centroidal frequency (AP) (Hz)
Centroidal frequency (Hz)
Centroidal frequency (ML) (Hz)
Frequency dispersion (AP) (AD)
Frequency dispersion (AD)
Frequency dispersion (ML) (AD)
95% frequency (AP) (Hz)
95% frequency (Hz)
95% frequency (ML) (Hz)
Total power (AP) ((m/s^2)^2*Hz^-1)
Total power ((m/s^2)^2*Hz^-1)
Total power (ML) ((m/s^2)^2*Hz^-1)
Median frequency (AP) (Hz)
Median frequency (Hz)
Median frequency (ML) (Hz)
High frequency power (AP) ((m/s^2)^2*Hz^-1)
High frequency power (ML) ((m/s^2)^2*Hz^-1)
Low frequency power (AP) ((m/s^2)^2*Hz^-1)
Low frequency power (ML) ((m/s^2)^2*Hz^-1)
OCT
Jerk (AP) (m^2/s^5)
Jerk (m^2/s^5)
Jerk (ML) (m^2/s^5)
Normalized jerk (AP) (AD)
Normalized jerk (AD)
Normalized jerk (ML) (AD)
Total sway area (m^2/s^5)
95% circle sway area (m^2/s^4)
95% ellipse sway area (m^2/s^4)
RMS sway (AP) (m/s^2)
RMS sway (m/s^2)
RMS sway (ML) (m/s^2)
Mean velocity (AP) (m/s)
Mean velocity (m/s)
Mean velocity (ML) (m/s)
Mean distance (AP) (m/s^2)
Mean distance (m/s^2)
Mean distance (ML) (m/s^2)
Path length (AP) (m/s^2)
Path length (m/s^2)
Path length (ML) (m/s^2)
Range of acceleration (AP) (m/s^2)
Range of acceleration (m/s^2)
Range of acceleration (ML) (m/s^2)
Mean frequency (AP) (Hz)
Mean frequency (Hz)
Mean frequency (ML) (Hz)
Centroidal frequency (AP) (Hz)
Centroidal frequency (Hz)
Centroidal frequency (ML) (Hz)
Frequency dispersion (AP) (AD)
Frequency dispersion (AD)
Frequency dispersion (ML) (AD)
95% frequency (AP) (Hz)
95% frequency (Hz)
95% frequency (ML) (Hz)
Total power (AP) ((m/s^2)^2*Hz^-1)
Total power ((m/s^2)^2*Hz^-1)
Total power (ML) ((m/s^2)^2*Hz^-1)
Median frequency (AP) (Hz)
Median frequency (Hz)
Median frequency (ML) (Hz)
High frequency power (AP) ((m/s^2)^2*Hz^-1)
High frequency power (ML) ((m/s^2)^2*Hz^-1)
Low frequency power (AP) ((m/s^2)^2*Hz^-1)
Low frequency power (ML) ((m/s^2)^2*Hz^-1)
OCT
Jerk (AP) (m^2/s^5)
Jerk (m^2/s^5)
Jerk (ML) (m^2/s^5)
Normalized jerk (AP) (AD)
Normalized jerk (AD)
Normalized jerk (ML) (AD)
Total sway area (m^2/s^5)
95% circle sway area (m^2/s^4)
95% ellipse sway area (m^2/s^4)
RMS sway (AP) (m/s^2)
RMS sway (m/s^2)
RMS sway (ML) (m/s^2)
Mean velocity (AP) (m/s)
Mean velocity (m/s)
Mean velocity (ML) (m/s)
Mean distance (AP) (m/s^2)
Mean distance (m/s^2)
Mean distance (ML) (m/s^2)
Path length (AP) (m/s^2)
Path length (m/s^2)
Path length (ML) (m/s^2)
Range of acceleration (AP) (m/s^2)
Range of acceleration (m/s^2)
Range of acceleration (ML) (m/s^2)
Mean frequency (AP) (Hz)
Mean frequency (Hz)
Mean frequency (ML) (Hz)
Centroidal frequency (AP) (Hz)
Centroidal frequency (Hz)
Centroidal frequency (ML) (Hz)
Frequency dispersion (AP) (AD)
Frequency dispersion (AD)
Frequency dispersion (ML) (AD)
95% frequency (AP) (Hz)
95% frequency (Hz)
95% frequency (ML) (Hz)
Total power (AP) ((m/s^2)^2*Hz^-1)
Total power ((m/s^2)^2*Hz^-1)
Total power (ML) ((m/s^2)^2*Hz^-1)
Median frequency (AP) (Hz)
Median frequency (Hz)
Median frequency (ML) (Hz)
High frequency power (AP) ((m/s^2)^2*Hz^-1)
High frequency power (ML) ((m/s^2)^2*Hz^-1)
Low frequency power (AP) ((m/s^2)^2*Hz^-1)
Low frequency power (ML) ((m/s^2)^2*Hz^-1)
OCT
Jerk (AP) (m^2/s^5)
Jerk (m^2/s^5)
Jerk (ML) (m^2/s^5)
Normalized jerk (AP) (AD)
Normalized jerk (AD)
Normalized jerk (ML) (AD)
Total sway area (m^2/s^5)
95% circle sway area (m^2/s^4)
95% ellipse sway area (m^2/s^4)
RMS sway (AP) (m/s^2)
RMS sway (m/s^2)
RMS sway (ML) (m/s^2)
Mean velocity (AP) (m/s)
Mean velocity (m/s)
Mean velocity (ML) (m/s)
Mean distance (AP) (m/s^2)
Mean distance (m/s^2)
Mean distance (ML) (m/s^2)
Path length (AP) (m/s^2)
Path length (m/s^2)
Path length (ML) (m/s^2)
Range of acceleration (AP) (m/s^2)
Range of acceleration (m/s^2)
Range of acceleration (ML) (m/s^2)
Mean frequency (AP) (Hz)
Mean frequency (Hz)
Mean frequency (ML) (Hz)
Centroidal frequency (AP) (Hz)
Centroidal frequency (Hz)
Centroidal frequency (ML) (Hz)
Frequency dispersion (AP) (AD)
Frequency dispersion (AD)
Frequency dispersion (ML) (AD)
95% frequency (AP) (Hz)
95% frequency (Hz)
95% frequency (ML) (Hz)
Total power (AP) ((m/s^2)^2*Hz^-1)
Total power ((m/s^2)^2*Hz^-1)
Total power (ML) ((m/s^2)^2*Hz^-1)
Median frequency (AP) (Hz)
Median frequency (Hz)
Median frequency (ML) (Hz)
High frequency power (AP) ((m/s^2)^2*Hz^-1)
High frequency power (ML) ((m/s^2)^2*Hz^-1)
Low frequency power (AP) ((m/s^2)^2*Hz^-1)
Low frequency power (ML) ((m/s^2)^2*Hz^-1)
OCT
Jerk (AP) (m^2/s^5)
Jerk (m^2/s^5)
Jerk (ML) (m^2/s^5)
Normalized jerk (AP) (AD)
Normalized jerk (AD)
Normalized jerk (ML) (AD)
Total sway area (m^2/s^5)
95% circle sway area (m^2/s^4)
95% ellipse sway area (m^2/s^4)
RMS sway (AP) (m/s^2)
RMS sway (m/s^2)
RMS sway (ML) (m/s^2)
Mean velocity (AP) (m/s)
Mean velocity (m/s)
Mean velocity (ML) (m/s)
Mean distance (AP) (m/s^2)
Mean distance (m/s^2)
Mean distance (ML) (m/s^2)
Path length (AP) (m/s^2)
Path length (m/s^2)
Path length (ML) (m/s^2)
Range of acceleration (AP) (m/s^2)
Range of acceleration (m/s^2)
Range of acceleration (ML) (m/s^2)
Mean frequency (AP) (Hz)
Mean frequency (Hz)
Mean frequency (ML) (Hz)
Centroidal frequency (AP) (Hz)
Centroidal frequency (Hz)
Centroidal frequency (ML) (Hz)
Frequency dispersion (AP) (AD)
Frequency dispersion (AD)
Frequency dispersion (ML) (AD)
95% frequency (AP) (Hz)
95% frequency (Hz)
95% frequency (ML) (Hz)
Total power (AP) ((m/s^2)^2*Hz^-1)
Total power ((m/s^2)^2*Hz^-1)
Total power (ML) ((m/s^2)^2*Hz^-1)
Median frequency (AP) (Hz)
Median frequency (Hz)
Median frequency (ML) (Hz)
High frequency power (AP) ((m/s^2)^2*Hz^-1)
High frequency power (ML) ((m/s^2)^2*Hz^-1)
Low frequency power (AP) ((m/s^2)^2*Hz^-1)
Low frequency power (ML) ((m/s^2)^2*Hz^-1)
OCT
Jerk (AP) (m^2/s^5)
Jerk (m^2/s^5)
Jerk (ML) (m^2/s^5)
Normalized jerk (AP) (AD)
Normalized jerk (AD)
Normalized jerk (ML) (AD)
Total sway area (m^2/s^5)
95% circle sway area (m^2/s^4)
95% ellipse sway area (m^2/s^4)
RMS sway (AP) (m/s^2)
RMS sway (m/s^2)
RMS sway (ML) (m/s^2)
Mean velocity (AP) (m/s)
Mean velocity (m/s)
Mean velocity (ML) (m/s)
Mean distance (AP) (m/s^2)
Mean distance (m/s^2)
Mean distance (ML) (m/s^2)
Path length (AP) (m/s^2)
Path length (m/s^2)
Path length (ML) (m/s^2)
Range of acceleration (AP) (m/s^2)
Range of acceleration (m/s^2)
Range of acceleration (ML) (m/s^2)
Mean frequency (AP) (Hz)
Mean frequency (Hz)
Mean frequency (ML) (Hz)
Centroidal frequency (AP) (Hz)
Centroidal frequency (Hz)
Centroidal frequency (ML) (Hz)
Frequency dispersion (AP) (AD)
Frequency dispersion (AD)
Frequency dispersion (ML) (AD)
95% frequency (AP) (Hz)
95% frequency (Hz)
95% frequency (ML) (Hz)
Total power (AP) ((m/s^2)^2*Hz^-1)
Total power ((m/s^2)^2*Hz^-1)
Total power (ML) ((m/s^2)^2*Hz^-1)
Median frequency (AP) (Hz)
Median frequency (Hz)
Median frequency (ML) (Hz)
High frequency power (AP) ((m/s^2)^2*Hz^-1)
High frequency power (ML) ((m/s^2)^2*Hz^-1)
Low frequency power (AP) ((m/s^2)^2*Hz^-1)
Low frequency power (ML) ((m/s^2)^2*Hz^-1)
OCT
Jerk (AP) (m^2/s^5)
Jerk (m^2/s^5)
Jerk (ML) (m^2/s^5)
Normalized jerk (AP) (AD)
Normalized jerk (AD)
Normalized jerk (ML) (AD)
Total sway area (m^2/s^5)
95% circle sway area (m^2/s^4)
95% ellipse sway area (m^2/s^4)
RMS sway (AP) (m/s^2)
RMS sway (m/s^2)
RMS sway (ML) (m/s^2)
Mean velocity (AP) (m/s)
Mean velocity (m/s)
Mean velocity (ML) (m/s)
Mean distance (AP) (m/s^2)
Mean distance (m/s^2)
Mean distance (ML) (m/s^2)
Path length (AP) (m/s^2)
Path length (m/s^2)
Path length (ML) (m/s^2)
Range of acceleration (AP) (m/s^2)
Range of acceleration (m/s^2)
Range of acceleration (ML) (m/s^2)
Mean frequency (AP) (Hz)
Mean frequency (Hz)
Mean frequency (ML) (Hz)
Centroidal frequency (AP) (Hz)
Centroidal frequency (Hz)
Centroidal frequency (ML) (Hz)
Frequency dispersion (AP) (AD)
Frequency dispersion (AD)
Frequency dispersion (ML) (AD)
95% frequency (AP) (Hz)
95% frequency (Hz)
95% frequency (ML) (Hz)
Total power (AP) ((m/s^2)^2*Hz^-1)
Total power ((m/s^2)^2*Hz^-1)
Total power (ML) ((m/s^2)^2*Hz^-1)
Median frequency (AP) (Hz)
Median frequency (Hz)
Median frequency (ML) (Hz)
High frequency power (AP) ((m/s^2)^2*Hz^-1)
High frequency power (ML) ((m/s^2)^2*Hz^-1)
Low frequency power (AP) ((m/s^2)^2*Hz^-1)
Low frequency power (ML) ((m/s^2)^2*Hz^-1)
OCT
Jerk (AP) (m^2/s^5)
Jerk (m^2/s^5)
Jerk (ML) (m^2/s^5)
Normalized jerk (AP) (AD)
Normalized jerk (AD)
Normalized jerk (ML) (AD)
Total sway area (m^2/s^5)
95% circle sway area (m^2/s^4)
95% ellipse sway area (m^2/s^4)
RMS sway (AP) (m/s^2)
RMS sway (m/s^2)
RMS sway (ML) (m/s^2)
Mean velocity (AP) (m/s)
Mean velocity (m/s)
Mean velocity (ML) (m/s)
Mean distance (AP) (m/s^2)
Mean distance (m/s^2)
Mean distance (ML) (m/s^2)
Path length (AP) (m/s^2)
Path length (m/s^2)
Path length (ML) (m/s^2)
Range of acceleration (AP) (m/s^2)
Range of acceleration (m/s^2)
Range of acceleration (ML) (m/s^2)
Mean frequency (AP) (Hz)
Mean frequency (Hz)
Mean frequency (ML) (Hz)
Centroidal frequency (AP) (Hz)
Centroidal frequency (Hz)
Centroidal frequency (ML) (Hz)
Frequency dispersion (AP) (AD)
Frequency dispersion (AD)
Frequency dispersion (ML) (AD)
95% frequency (AP) (Hz)
95% frequency (Hz)
95% frequency (ML) (Hz)
Total power (AP) ((m/s^2)^2*Hz^-1)
Total power ((m/s^2)^2*Hz^-1)
Total power (ML) ((m/s^2)^2*Hz^-1)
Median frequency (AP) (Hz)
Median frequency (Hz)
Median frequency (ML) (Hz)
High frequency power (AP) ((m/s^2)^2*Hz^-1)
High frequency power (ML) ((m/s^2)^2*Hz^-1)
Low frequency power (AP) ((m/s^2)^2*Hz^-1)
Low frequency power (ML) ((m/s^2)^2*Hz^-1)
OCT
Jerk (AP) (m^2/s^5)
Jerk (m^2/s^5)
Jerk (ML) (m^2/s^5)
Normalized jerk (AP) (AD)
Normalized jerk (AD)
Normalized jerk (ML) (AD)
Total sway area (m^2/s^5)
95% circle sway area (m^2/s^4)
95% ellipse sway area (m^2/s^4)
RMS sway (AP) (m/s^2)
RMS sway (m/s^2)
RMS sway (ML) (m/s^2)
Mean velocity (AP) (m/s)
Mean velocity (m/s)
Mean velocity (ML) (m/s)
Mean distance (AP) (m/s^2)
Mean distance (m/s^2)
Mean distance (ML) (m/s^2)
Path length (AP) (m/s^2)
Path length (m/s^2)
Path length (ML) (m/s^2)
Range of acceleration (AP) (m/s^2)
Range of acceleration (m/s^2)
Range of acceleration (ML) (m/s^2)
Mean frequency (AP) (Hz)
Mean frequency (Hz)
Mean frequency (ML) (Hz)
Centroidal frequency (AP) (Hz)
Centroidal frequency (Hz)
Centroidal frequency (ML) (Hz)
Frequency dispersion (AP) (AD)
Frequency dispersion (AD)
Frequency dispersion (ML) (AD)
95% frequency (AP) (Hz)
95% frequency (Hz)
95% frequency (ML) (Hz)
Total power (AP) ((m/s^2)^2*Hz^-1)
Total power ((m/s^2)^2*Hz^-1)
Total power (ML) ((m/s^2)^2*Hz^-1)
Median frequency (AP) (Hz)
Median frequency (Hz)
Median frequency (ML) (Hz)
High frequency power (AP) ((m/s^2)^2*Hz^-1)
High frequency power (ML) ((m/s^2)^2*Hz^-1)
Low frequency power (AP) ((m/s^2)^2*Hz^-1)
Low frequency power (ML) ((m/s^2)^2*Hz^-1)
OCT
Jerk (AP) (m^2/s^5)
Jerk (m^2/s^5)
Jerk (ML) (m^2/s^5)
Normalized jerk (AP) (AD)
Normalized jerk (AD)
Normalized jerk (ML) (AD)
Total sway area (m^2/s^5)
95% circle sway area (m^2/s^4)
95% ellipse sway area (m^2/s^4)
RMS sway (AP) (m/s^2)
RMS sway (m/s^2)
RMS sway (ML) (m/s^2)
Mean velocity (AP) (m/s)
Mean velocity (m/s)
Mean velocity (ML) (m/s)
Mean distance (AP) (m/s^2)
Mean distance (m/s^2)
Mean distance (ML) (m/s^2)
Path length (AP) (m/s^2)
Path length (m/s^2)
Path length (ML) (m/s^2)
Range of acceleration (AP) (m/s^2)
Range of acceleration (m/s^2)
Range of acceleration (ML) (m/s^2)
Mean frequency (AP) (Hz)
Mean frequency (Hz)
Mean frequency (ML) (Hz)
Centroidal frequency (AP) (Hz)
Centroidal frequency (Hz)
Centroidal frequency (ML) (Hz)
Frequency dispersion (AP) (AD)
Frequency dispersion (AD)
Frequency dispersion (ML) (AD)
95% frequency (AP) (Hz)
95% frequency (Hz)
95% frequency (ML) (Hz)
Total power (AP) ((m/s^2)^2*Hz^-1)
Total power ((m/s^2)^2*Hz^-1)
Total power (ML) ((m/s^2)^2*Hz^-1)
Median frequency (AP) (Hz)
Median frequency (Hz)
Median frequency (ML) (Hz)
High frequency power (AP) ((m/s^2)^2*Hz^-1)
High frequency power (ML) ((m/s^2)^2*Hz^-1)
Low frequency power (AP) ((m/s^2)^2*Hz^-1)
Low frequency power (ML) ((m/s^2)^2*Hz^-1)
OCT
Jerk (AP) (m^2/s^5)
Jerk (m^2/s^5)
Jerk (ML) (m^2/s^5)
Normalized jerk (AP) (AD)
Normalized jerk (AD)
Normalized jerk (ML) (AD)
Total sway area (m^2/s^5)
95% circle sway area (m^2/s^4)
95% ellipse sway area (m^2/s^4)
RMS sway (AP) (m/s^2)
RMS sway (m/s^2)
RMS sway (ML) (m/s^2)
Mean velocity (AP) (m/s)
Mean velocity (m/s)
Mean velocity (ML) (m/s)
Mean distance (AP) (m/s^2)
Mean distance (m/s^2)
Mean distance (ML) (m/s^2)
Path length (AP) (m/s^2)
Path length (m/s^2)
Path length (ML) (m/s^2)
Range of acceleration (AP) (m/s^2)
Range of acceleration (m/s^2)
Range of acceleration (ML) (m/s^2)
Mean frequency (AP) (Hz)
Mean frequency (Hz)
Mean frequency (ML) (Hz)
Centroidal frequency (AP) (Hz)
Centroidal frequency (Hz)
Centroidal frequency (ML) (Hz)
Frequency dispersion (AP) (AD)
Frequency dispersion (AD)
Frequency dispersion (ML) (AD)
95% frequency (AP) (Hz)
95% frequency (Hz)
95% frequency (ML) (Hz)
Total power (AP) ((m/s^2)^2*Hz^-1)
Total power ((m/s^2)^2*Hz^-1)
Total power (ML) ((m/s^2)^2*Hz^-1)
Median frequency (AP) (Hz)
Median frequency (Hz)
Median frequency (ML) (Hz)
High frequency power (AP) ((m/s^2)^2*Hz^-1)
High frequency power (ML) ((m/s^2)^2*Hz^-1)
Low frequency power (AP) ((m/s^2)^2*Hz^-1)
Low frequency power (ML) ((m/s^2)^2*Hz^-1)
OCT
Jerk (AP) (m^2/s^5)
Jerk (m^2/s^5)
Jerk (ML) (m^2/s^5)
Normalized jerk (AP) (AD)
Normalized jerk (AD)
Normalized jerk (ML) (AD)
Total sway area (m^2/s^5)
95% circle sway area (m^2/s^4)
95% ellipse sway area (m^2/s^4)
RMS sway (AP) (m/s^2)
RMS sway (m/s^2)
RMS sway (ML) (m/s^2)
Mean velocity (AP) (m/s)
Mean velocity (m/s)
Mean velocity (ML) (m/s)
Mean distance (AP) (m/s^2)
Mean distance (m/s^2)
Mean distance (ML) (m/s^2)
Path length (AP) (m/s^2)
Path length (m/s^2)
Path length (ML) (m/s^2)
Range of acceleration (AP) (m/s^2)
Range of acceleration (m/s^2)
Range of acceleration (ML) (m/s^2)
Mean frequency (AP) (Hz)
Mean frequency (Hz)
Mean frequency (ML) (Hz)
Centroidal frequency (AP) (Hz)
Centroidal frequency (Hz)
Centroidal frequency (ML) (Hz)
Frequency dispersion (AP) (AD)
Frequency dispersion (AD)
Frequency dispersion (ML) (AD)
95% frequency (AP) (Hz)
95% frequency (Hz)
95% frequency (ML) (Hz)
Total power (AP) ((m/s^2)^2*Hz^-1)
Total power ((m/s^2)^2*Hz^-1)
Total power (ML) ((m/s^2)^2*Hz^-1)
Median frequency (AP) (Hz)
Median frequency (Hz)
Median frequency (ML) (Hz)
High frequency power (AP) ((m/s^2)^2*Hz^-1)
High frequency power (ML) ((m/s^2)^2*Hz^-1)
Low frequency power (AP) ((m/s^2)^2*Hz^-1)
Low frequency power (ML) ((m/s^2)^2*Hz^-1)
OCT
Jerk (AP) (m^2/s^5)
Jerk (m^2/s^5)
Jerk (ML) (m^2/s^5)
Normalized jerk (AP) (AD)
Normalized jerk (AD)
Normalized jerk (ML) (AD)
Total sway area (m^2/s^5)
95% circle sway area (m^2/s^4)
95% ellipse sway area (m^2/s^4)
RMS sway (AP) (m/s^2)
RMS sway (m/s^2)
RMS sway (ML) (m/s^2)
Mean velocity (AP) (m/s)
Mean velocity (m/s)
Mean velocity (ML) (m/s)
Mean distance (AP) (m/s^2)
Mean distance (m/s^2)
Mean distance (ML) (m/s^2)
Path length (AP) (m/s^2)
Path length (m/s^2)
Path length (ML) (m/s^2)
Range of acceleration (AP) (m/s^2)
Range of acceleration (m/s^2)
Range of acceleration (ML) (m/s^2)
Mean frequency (AP) (Hz)
Mean frequency (Hz)
Mean frequency (ML) (Hz)
Centroidal frequency (AP) (Hz)
Centroidal frequency (Hz)
Centroidal frequency (ML) (Hz)
Frequency dispersion (AP) (AD)
Frequency dispersion (AD)
Frequency dispersion (ML) (AD)
95% frequency (AP) (Hz)
95% frequency (Hz)
95% frequency (ML) (Hz)
Total power (AP) ((m/s^2)^2*Hz^-1)
Total power ((m/s^2)^2*Hz^-1)
Total power (ML) ((m/s^2)^2*Hz^-1)
Median frequency (AP) (Hz)
Median frequency (Hz)
Median frequency (ML) (Hz)
High frequency power (AP) ((m/s^2)^2*Hz^-1)
High frequency power (ML) ((m/s^2)^2*Hz^-1)
Low frequency power (AP) ((m/s^2)^2*Hz^-1)
Low frequency power (ML) ((m/s^2)^2*Hz^-1)
OCT
Jerk (AP) (m^2/s^5)
Jerk (m^2/s^5)
Jerk (ML) (m^2/s^5)
Normalized jerk (AP) (AD)
Normalized jerk (AD)
Normalized jerk (ML) (AD)
Total sway area (m^2/s^5)
95% circle sway area (m^2/s^4)
95% ellipse sway area (m^2/s^4)
RMS sway (AP) (m/s^2)
RMS sway (m/s^2)
RMS sway (ML) (m/s^2)
Mean velocity (AP) (m/s)
Mean velocity (m/s)
Mean velocity (ML) (m/s)
Mean distance (AP) (m/s^2)
Mean distance (m/s^2)
Mean distance (ML) (m/s^2)
Path length (AP) (m/s^2)
Path length (m/s^2)
Path length (ML) (m/s^2)
Range of acceleration (AP) (m/s^2)
Range of acceleration (m/s^2)
Range of acceleration (ML) (m/s^2)
Mean frequency (AP) (Hz)
Mean frequency (Hz)
Mean frequency (ML) (Hz)
Centroidal frequency (AP) (Hz)
Centroidal frequency (Hz)
Centroidal frequency (ML) (Hz)
Frequency dispersion (AP) (AD)
Frequency dispersion (AD)
Frequency dispersion (ML) (AD)
95% frequency (AP) (Hz)
95% frequency (Hz)
95% frequency (ML) (Hz)
Total power (AP) ((m/s^2)^2*Hz^-1)
Total power ((m/s^2)^2*Hz^-1)
Total power (ML) ((m/s^2)^2*Hz^-1)
Median frequency (AP) (Hz)
Median frequency (Hz)
Median frequency (ML) (Hz)
High frequency power (AP) ((m/s^2)^2*Hz^-1)
High frequency power (ML) ((m/s^2)^2*Hz^-1)
Low frequency power (AP) ((m/s^2)^2*Hz^-1)
Low frequency power (ML) ((m/s^2)^2*Hz^-1)
OCT
Jerk (AP) (m^2/s^5)
Jerk (m^2/s^5)
Jerk (ML) (m^2/s^5)
Normalized jerk (AP) (AD)
Normalized jerk (AD)
Normalized jerk (ML) (AD)
Total sway area (m^2/s^5)
95% circle sway area (m^2/s^4)
95% ellipse sway area (m^2/s^4)
RMS sway (AP) (m/s^2)
RMS sway (m/s^2)
RMS sway (ML) (m/s^2)
Mean velocity (AP) (m/s)
Mean velocity (m/s)
Mean velocity (ML) (m/s)
Mean distance (AP) (m/s^2)
Mean distance (m/s^2)
Mean distance (ML) (m/s^2)
Path length (AP) (m/s^2)
Path length (m/s^2)
Path length (ML) (m/s^2)
Range of acceleration (AP) (m/s^2)
Range of acceleration (m/s^2)
Range of acceleration (ML) (m/s^2)
Mean frequency (AP) (Hz)
Mean frequency (Hz)
Mean frequency (ML) (Hz)
Centroidal frequency (AP) (Hz)
[truncated: 1,146 more rows]

## Sheet: IT2FWT
	Gait: Stride Length L (%stature)			Gait: Stride Length (%stature)			Gait: Stride Length R (%stature)			Gait: Stride Length SI L (m)			Gait: Stride Length SI (m)			Gait: Stride Length SI R (m)			Gait: Stride Velocity L (%stature/s)			Gait: Stride Velocity (%stature/s)			Gait: Stride Velocity R (%stature/s)			Gait: Stride Velocity SI L (m/s)			Gait: Stride Velocity SI (m/s)			Gait: Stride Velocity SI R (m/s)			Gait: Cadence (steps/min)			Gait: Gait Cycle Time (seconds)			Gait: Double support (%)			Gait: Swing L (%)			Gait: Swing (%)
	Mean	Standard_Deviation	CoV	Mean	Standard_Deviation	CoV	Mean	Standard_Deviation	CoV	Mean	Standard_Deviation	CoV	Mean	Standard_Deviation	CoV	Mean	Standard_Deviation	CoV	Mean	Standard_Deviation	CoV	Mean	Standard_Deviation	CoV	Mean	Standard_Deviation	CoV	Mean	Standard_Deviation	CoV	Mean	Standard_Deviation	CoV	Mean	Standard_Deviation	CoV	Mean	Standard_Deviation	CoV	Mean	Standard_Deviation	CoV	Mean	Standard_Deviation	CoV	Mean	Standard_Deviation	CoV	Mean
SS_02_IT2FWT	84.2764	4.10944	0.0487614	84.8469	4.7616	0.0561199	85.4173	5.52561	0.0646896	1.37371	0.0669838	0.0487614	1.383	0.0776141	0.0561199	1.3923	0.0900675	0.0646896	95.8965	5.76105	0.0600757	96.5677	6.74756	0.0698739	97.2389	7.78318	0.0800418	1.56311	0.0939051	0.0600757	1.57405	0.109985	0.0698739	1.58499	0.126866	0.0800418	136.582	5.85732	0.0428851	0.88	0.0375119	0.0426272	25.1886	6.42273	0.254985	39.0302	3.74616	0.0959809	37.4057
SS_03_IT2FWT	82.1459	1.48453	0.0180719	82.6909	1.20792	0.0146077	83.236	1.54688	0.0185842	1.38005	0.0249402	0.0180719	1.38921	0.0202931	0.0146077	1.39836	0.0259875	0.0185842	91.2085	1.8326	0.0200924	91.8181	1.83444	0.0199791	92.4277	2.3366	0.0252803	1.5323	0.0307876	0.0200924	1.54254	0.0308186	0.0199791	1.55279	0.0392548	0.0252803	133.241	1.44492	0.0108444	0.900714	0.009759	0.0108347	17.2743	2.70391	0.156528	40.7722	2.27738	0.0558563	41.3629
SS_04_IT2FWT	87.9156	2.44328	0.0277913	88.9499	1.88128	0.0211499	89.9843	2.09588	0.0232916	1.33632	0.0371379	0.0277913	1.35204	0.0285955	0.0211499	1.36776	0.0318574	0.0232916	105.175	3.12114	0.0296758	106.423	3.03348	0.0285038	107.672	3.66037	0.0339955	1.59866	0.0474414	0.0296758	1.61764	0.0461089	0.0285038	1.63662	0.0556376	0.0339955	143.564	2.05394	0.0143068	0.836	0.0119373	0.0142791	11.9332	3.94728	0.330781	43.0924	4.61833	0.107173	44.0334
SS_05_IT2FWT	77.8227	1.45812	0.0187364	78.3129	1.95249	0.0249319	78.8031	2.89371	0.0367208	1.20625	0.0226008	0.0187364	1.21385	0.0302636	0.0249319	1.22145	0.0448525	0.0367208	77.9797	1.85134	0.0237413	78.4767	2.48622	0.031681	78.9736	3.44163	0.0435795	1.20869	0.0286957	0.0237413	1.21639	0.0385364	0.031681	1.22409	0.0533453	0.0435795	120.236	1.2011	0.00998956	0.998125	0.00997765	0.0099964	29.2369	2.4068	0.0823206	36.3212	2.59921	0.0715618	35.3815
SS_06_IT2FWT	85.04	2.65144	0.0311787	85.4146	2.65629	0.0310988	85.7892	2.77061	0.0322956	1.42867	0.0445441	0.0311787	1.43497	0.0446256	0.0310988	1.44126	0.0465463	0.0322956	88.4363	2.84408	0.0321596	88.8153	2.45116	0.0275984	89.1943	2.12492	0.0238235	1.48573	0.0477805	0.0321596	1.4921	0.0411795	0.0275984	1.49846	0.0356986	0.0238235	124.867	4.60737	0.0368983	0.962222	0.0364958	0.0379287	23.8832	1.19262	0.0499355	37.6577	0.751073	0.0199448	38.0584
SS_08_IT2FWT	83.3159	1.4914	0.0179005	83.5488	1.45649	0.0174328	83.7817	1.58042	0.0188636	1.31639	0.0235641	0.0179005	1.32007	0.0230125	0.0174328	1.32375	0.0249707	0.0188636	106.481	1.4459	0.0135789	106.785	1.83463	0.0171806	107.088	2.33005	0.0217582	1.68241	0.0228452	0.0135789	1.6872	0.0289871	0.0171806	1.69199	0.0368148	0.0217582	153.393	2.66367	0.0173649	0.7825	0.0136931	0.0174991	10.3188	1.53924	0.149169	43.885	1.1831	0.0269591	44.8406
SS_09_IT2FWT	89.7877	2.6408	0.0294116	90.5095	2.99247	0.0330625	91.2313	3.46458	0.0379758	1.64312	0.0483266	0.0294116	1.65632	0.0547622	0.0330625	1.66953	0.0634017	0.0379758	97.5285	3.58793	0.0367885	98.3122	3.90566	0.0397272	99.0959	4.34874	0.0438841	1.78477	0.0656591	0.0367885	1.79911	0.0714737	0.0397272	1.81346	0.0795819	0.0438841	130.345	2.92274	0.0224231	0.921	0.0204328	0.0221855	22.4546	2.9194	0.130013	41.4982	2.60734	0.0628302	38.7727
SS_10_IT2FWT	84.3476	1.65593	0.0196322	84.216	1.70109	0.0201991	84.0843	2.10024	0.0249777	1.32426	0.0259981	0.0196322	1.32219	0.0267071	0.0201991	1.32012	0.0329737	0.0249777	93.2081	1.59281	0.0170887	93.0663	1.87252	0.0201203	92.9245	2.47842	0.0266713	1.46337	0.025007	0.0170887	1.46114	0.0293985	0.0201203	1.45891	0.0389112	0.0266713	132.625	2.08443	0.0157167	0.905	0.0141421	0.0156267	13.2497	2.05547	0.155134	42.2744	1.44914	0.0342794	43.3752
SS_11_IT2FWT	89.3674	0.370963	0.00415099	89.4279	0.843815	0.00943569	89.4885	2.05859	0.023004	1.60861	0.00667734	0.00415099	1.6097	0.0151887	0.00943569	1.61079	0.0370547	0.023004	101.86	1.62926	0.0159952	101.943	3.0153	0.0295784	102.026	4.40133	0.0431395	1.83347	0.0293267	0.0159952	1.83497	0.0542753	0.0295784	1.83646	0.0792239	0.0431395	136.78	2.7555	0.0201455	0.8775	0.0176777	0.0201455	11.6792	0.167626	0.0143525	43.2974	0.739392	0.0170771	44.1604
SS_12_IT2FWT	75.3599	7.53797	0.100026	74.072	5.37754	0.0725989	72.7841	3.72489	0.0511773	1.16808	0.116839	0.100026	1.14812	0.0833519	0.0725989	1.12815	0.0577359	0.0511773	86.3008	6.77733	0.0785315	84.8936	5.11573	0.0602605	83.4864	4.6266	0.0554174	1.33766	0.105049	0.0785315	1.31585	0.0792938	0.0602605	1.29404	0.0717123	0.0554174	137.709	5.31705	0.0386107	0.8725	0.0341687	0.0391618	10.0869	2.34006	0.231991	42.2362	2.41658	0.0572158	44.9566
SS_13_IT2FWT	93.8642	2.4113	0.0256892	94.2053	2.45861	0.0260985	94.5464	3.67069	0.0388242	1.73649	0.044609	0.0256892	1.7428	0.0454843	0.0260985	1.74911	0.0679077	0.0388242	92.1295	2.89797	0.0314554	92.4615	2.80925	0.030383	92.7935	3.78398	0.0407786	1.7044	0.0536125	0.0314554	1.71054	0.0519712	0.030383	1.71668	0.0700037	0.0407786	117.771	1.11539	0.00947086	1.019	0.00961769	0.00943836	21.8769	2.80228	0.128093	40.2422	2.8626	0.0711343	39.0616
SS_14_IT2FWT	78.4899	3.63509	0.0463128	78.3051	3.47641	0.0443957	78.1203	3.31773	0.0424695	1.25584	0.0581615	0.0463128	1.25288	0.0556226	0.0443957	1.24992	0.0530837	0.0424695	112.14	0.470955	0.0041997	111.882	0.684579	0.00611878	111.623	0.898203	0.00804675	1.79425	0.00753528	0.0041997	1.79011	0.0109533	0.00611878	1.78597	0.0143712	0.00804675	171.648	8.66951	0.0505076	0.7	0.0353553	0.0505076	8.72286	8.14573	0.933836	46.8582	2.87177	0.0612864	45.6386
SS_15_IT2FWT	76.199	2.35339	0.0308847	76.1866	1.93225	0.0253621	76.1743	1.66368	0.0218405	1.43254	0.0442437	0.0308847	1.43231	0.0363264	0.0253621	1.43208	0.0312773	0.0218405	75.0202	1.97393	0.026312	75.0188	2.04191	0.0272187	75.0175	2.28829	0.0305034	1.41038	0.0371099	0.026312	1.41035	0.038388	0.0272187	1.41033	0.0430198	0.0305034	118.184	2.77037	0.0234412	1.01583	0.0237522	0.023382	22.6276	1.30222	0.0575501	36.5993	0.978145	0.0267258	38.6862
SS_16_IT2FWT	90.5556	1.00333	0.0110797	91.2262	1.14518	0.0125532	91.8968	1.33817	0.0145617	1.52133	0.016856	0.0110797	1.5326	0.019239	0.0125532	1.54387	0.0224813	0.0145617	95.5025	1.61133	0.0168721	96.2078	1.58342	0.0164583	96.9131	1.61256	0.0166392	1.60444	0.0270703	0.0168721	1.61629	0.0266014	0.0164583	1.62814	0.0270909	0.0166392	126.556	1.66731	0.0131745	0.948333	0.0125167	0.0131986	28.9073	0.498182	0.0172338	36.3849	0.479352	0.0131745	35.5464
SS_17_IT2FWT	89.267	0.990812	0.0110994	89.5181	0.581205	0.0064926	89.7692	0.617355	0.00687713	1.42827	0.015853	0.0110994	1.43229	0.00929928	0.0064926	1.43631	0.00987767	0.00687713	98.6519	2.06243	0.0209061	98.9246	1.43613	0.0145174	99.1973	0.84011	0.00846908	1.57843	0.0329989	0.0209061	1.58279	0.0229781	0.0145174	1.58716	0.0134418	0.00846908	132.607	1.46537	0.0110504	0.905	0.01	0.0110497	20.9921	0.320549	0.01527	40.1486	0.22974	0.00572225	39.5039
SS_18_IT2FWT	51.4201	4.19288	0.0815417	50.7717	4.23763	0.0834645	50.1232	4.4231	0.0882444	0.807295	0.0658282	0.0815417	0.797115	0.0665308	0.0834645	0.786935	0.0694426	0.0882444	35.9418	4.98648	0.138738	35.498	5.04809	0.142208	35.0541	5.1635	0.147301	0.564286	0.0782877	0.138738	0.557318	0.079255	0.142208	0.55035	0.0810669	0.147301	83.5607	6.0994	0.0729937	1.44342	0.106654	0.07389	43.1969	5.50979	0.12755	32.9608	3.08231	0.0935145	28.4015
SS_19_IT2FWT	60.0869	2.22978	0.0371092	61.6967	2.13145	0.0345473	63.3065	2.59279	0.0409562	1.06955	0.03969	0.0371092	1.0982	0.0379399	0.0345473	1.12686	0.0461517	0.0409562	55.0388	3.52575	0.0640594	56.5175	3.61824	0.0640198	57.9963	3.99678	0.0689144	0.97969	0.0627584	0.0640594	1.00601	0.0644047	0.0640198	1.03233	0.0711427	0.0689144	109.855	4.16675	0.0379296	1.09375	0.0422366	0.0386163	17.6296	3.26536	0.18522	46.8455	1.29062	0.0275506	41.1852
SS_20_IT2FWT	80.6377	9.59672	0.11901	80.519	9.15122	0.113653	80.4004	9.46109	0.117675	1.26601	0.150668	0.11901	1.26415	0.143674	0.113653	1.26229	0.148539	0.117675	82.6948	17.4931	0.211538	82.8609	17.4461	0.210547	83.0269	17.6636	0.212746	1.29831	0.274642	0.211538	1.30092	0.273904	0.210547	1.30352	0.277319	0.212746	122.485	19.9406	0.1628	1.03467	0.363099	0.350933	22.825	12.9293	0.566452	38.3488	6.75089	0.176039	38.5875
SS_21_IT2FWT	89.0383	0.838366	0.00941578	89.5311	0.932577	0.0104162	90.0239	1.09329	0.0121444	1.6294	0.0153421	0.00941578	1.63842	0.0170662	0.0104162	1.64744	0.0200072	0.0121444	86.3811	2.99112	0.034627	86.8643	3.24808	0.0373926	87.3474	3.51059	0.0401911	1.58077	0.0547375	0.034627	1.58962	0.0594398	0.0373926	1.59846	0.0642438	0.0401911	116.435	4.52149	0.0388328	1.03167	0.0404145	0.039174	22.9421	1.25871	0.0548644	39.9017	1.18825	0.0297795	38.5289
SS_22_IT2FWT	91.8228	1.10991	0.0120875	91.065	1.77033	0.0194403	90.3071	3.21292	0.0355777	1.49671	0.0180915	0.0120875	1.48436	0.0288563	0.0194403	1.47201	0.0523706	0.0355777	103.043	3.17895	0.0308507	102.226	4.49372	0.0439587	101.409	6.03321	0.0594939	1.6796	0.0518169	0.0308507	1.66628	0.0732476	0.0439587	1.65297	0.0983413	0.0594939	134.656	3.48156	0.0258552	0.891667	0.0235938	0.0264603	23.8897	2.10879	0.0882721	38.615	0.843604	0.0218466	38.0552
SS_23_IT2FWT	73.6869	4.34054	0.0589052	73.2184	5.21709	0.0712538	72.7499	6.61606	0.0909426	1.23794	0.072921	0.0589052	1.23007	0.087647	0.0712538	1.2222	0.11115	0.0909426	73.0699	7.52315	0.102958	72.6608	8.42225	0.115912	72.2517	9.6268	0.13324	1.22757	0.126389	0.102958	1.2207	0.141494	0.115912	1.21383	0.16173	0.13324	119.026	11.3585	0.0954288	1.01571	0.0927105	0.0912762	36.1214	7.41375	0.205245	31.691	2.85553	0.0901055	31.9393
SS_24_IT2FWT	72.6543	3.13007	0.0430816	73.3658	2.92071	0.0398102	74.0772	3.13105	0.0422674	1.1988	0.0516461	0.0430816	1.21054	0.0481916	0.0398102	1.22227	0.0516623	0.0422674	86.2339	4.53834	0.0526283	87.0922	4.63653	0.0532371	87.9505	5.10964	0.0580968	1.42286	0.0748827	0.0526283	1.43702	0.0765028	0.0532371	1.45118	0.084309	0.0580968	142.406	3.55521	0.0249652	0.843125	0.0213705	0.0253467	10.6628	2.43	0.227895	43.3809	1.45661	0.0335772	44.6686
SS_25_IT2FWT	96.2663	2.35749	0.0244893	95.8882	2.34184	0.0244226	95.51	2.39595	0.0250859	1.78093	0.0436136	0.0244893	1.77393	0.0433241	0.0244226	1.76694	0.0443251	0.0250859	89.1738	2.88711	0.0323762	88.8181	2.64238	0.0297505	88.4624	2.43316	0.027505	1.64972	0.0534115	0.0323762	1.64313	0.0488841	0.0297505	1.63655	0.0450135	0.027505	111.169	2.89341	0.0260272	1.08	0.0285774	0.0264605	24.9418	3.70611	0.14859	36.4511	1.22449	0.0335927	37.5291
SS_26_IT2FWT	84.3161	1.65093	0.0195802	83.9794	1.8334	0.0218316	83.6426	2.06524	0.0246913	1.58514	0.0310375	0.0195802	1.57881	0.0344679	0.0218316	1.57248	0.0388266	0.0246913	80.2934	3.53339	0.044006	79.9748	3.66272	0.0457984	79.6563	3.81913	0.0479451	1.50952	0.0664277	0.044006	1.50353	0.0688591	0.0457984	1.49754	0.0717996	0.0479451	114.234	2.87988	0.0252103	1.051	0.0260768	0.0248114	20.2643	0.914874	0.0451472	39.6707	1.21036	0.0305102	39.8679
SS_28_IT2FWT	81.906	1.05041	0.0128246	81.861	1.22514	0.0149662	81.816	1.50073	0.0183428	1.29412	0.0165965	0.0128246	1.2934	0.0193573	0.0149662	1.29269	0.0237116	0.0183428	88.2481	2.97621	0.0337254	88.2041	3.19195	0.0361882	88.1601	3.45384	0.0391769	1.39432	0.0470241	0.0337254	1.39362	0.0504328	0.0361882	1.39293	0.0545707	0.0391769	129.284	3.7659	0.0291288	0.928889	0.0271314	0.0292084	27.9508	1.67957	0.0600901	35.8733	0.703292	0.0196049	36.0246
SS_29_IT2FWT	92.6036	0.766727	0.00827967	92.5515	0.812243	0.00877611	92.4995	1.05988	0.0114582	1.50944	0.0124977	0.00827967	1.50859	0.0132396	0.00877611	1.50774	0.017276	0.0114582	127.406	4.65214	0.0365142	127.325	4.27894	0.0336066	127.243	3.96689	0.0311757	2.07672	0.0758299	0.0365142	2.07539	0.0697468	0.0336066	2.07406	0.0646602	0.0311757	165.092	5.66124	0.0342914	0.7275	0.0246644	0.033903	10.8263	1.13173	0.104536	43.6393	1.26834	0.0290641	44.5868
SS_30_IT2FWT	78.8305	5.76185	0.0730916	80.3792	4.69586	0.0584213	81.9279	4.10216	0.0500704	1.26917	0.0927658	0.0730916	1.29411	0.0756033	0.0584213	1.31904	0.0660448	0.0500704	78.0255	3.06439	0.0392742	79.6182	2.72418	0.0342155	81.211	3.45648	0.0425618	1.25621	0.0493367	0.0392742	1.28185	0.0438593	0.0342155	1.3075	0.0556494	0.0425618	119.077	5.14604	0.043216	1.00929	0.0414758	0.0410942	22.0425	2.69061	0.122065	37.4468	0.783226	0.0209157	38.9788
SS_31_IT2FWT	95.184	1.28222	0.013471	94.3415	2.1588	0.0228828	93.499	3.03896	0.0325026	1.59909	0.0215413	0.013471	1.58494	0.0362678	0.0228828	1.57078	0.0510545	0.0325026	90.8897	2.25069	0.0247629	90.0911	3.01481	0.0334641	89.2926	3.80483	0.0426108	1.52695	0.0378116	0.0247629	1.51353	0.0506489	0.0334641	1.50012	0.0639211	0.0426108	114.576	1.63645	0.0142827	1.0475	0.015	0.0143198	21.5991	1.48627	0.0688117	40.3352	0.686379	0.0170169	39.2004
SS_32_IT2FWT	77.9864	2.28355	0.0292815	78.3195	2.14169	0.0273456	78.6527	2.099	0.026687	1.31017	0.0383637	0.0292815	1.31577	0.0359804	0.0273456	1.32136	0.0352633	0.026687	69.591	3.73514	0.0536728	69.8913	3.7384	0.0534888	70.1916	3.78869	0.0539765	1.16913	0.0627504	0.0536728	1.17417	0.0628051	0.0534888	1.17922	0.06365	0.0539765	107.041	3.60975	0.0337229	1.12214	0.0374007	0.0333297	28.3975	1.65683	0.0583441	36.7378	0.8416	0.0229083	35.8012
SS_33_IT2FWT	82.8754	0.976051	0.0117773	82.7007	1.35946	0.0164383	82.526	1.80101	0.0218235	1.51662	0.0178617	0.0117773	1.51342	0.0248781	0.0164383	1.51023	0.0329584	0.0218235	79.7136	1.46038	0.0183203	79.5424	1.53888	0.0193467	79.3713	1.75397	0.0220983	1.45876	0.0267249	0.0183203	1.45563	0.0281616	0.0193467	1.45249	0.0320976	0.0220983	115.441	2.83887	0.0245916	1.04	0.0257391	0.0247491	17.3995	0.595596	0.0342307	40.3965	0.736422	0.0182299	41.3003
SS_34_IT2FWT	76.2087	2.20042	0.0288736	75.627	2.11558	0.0279738	75.0453	2.16047	0.0287889	1.2422	0.0358669	0.0288736	1.23272	0.0344839	0.0279738	1.22324	0.0352157	0.0287889	66.5334	3.48973	0.0524508	66.029	3.49537	0.0529369	65.5246	3.55846	0.0543073	1.08449	0.0568825	0.0524508	1.07627	0.0569745	0.0529369	1.06805	0.058003	0.0543073	104.721	3.25438	0.0310767	1.14688	0.0357509	0.0311724	30.0334	1.52152	0.0506608	35.6241	1.80137	0.0505662	34.9833
SS_35_IT2FWT	76.2806	2.68624	0.0352153	75.8074	2.93552	0.0387233	75.3342	3.2805	0.043546	1.22049	0.0429799	0.0352153	1.21292	0.0469682	0.0387233	1.20535	0.0524881	0.043546	68.2194	3.0761	0.0450914	67.7996	3.32871	0.0490963	67.3797	3.6483	0.0541453	1.09151	0.0492177	0.0450914	1.08479	0.0532593	0.0490963	1.07808	0.0583727	0.0541453	107.354	4.22707	0.0393751	1.11938	0.0457819	0.0408995	19.7803	3.49883	0.176884	38.3934	3.08074	0.0802413	40.1098
SS_36_IT2FWT	90.5595	2.83228	0.0312753	90.8093	2.83283	0.0311954	91.0592	3.00035	0.0329494	1.5214	0.0475823	0.0312753	1.5256	0.0475916	0.0311954	1.52979	0.0504059	0.0329494	86.3519	3.39746	0.0393444	86.5965	3.58718	0.0414241	86.8412	3.88624	0.0447511	1.45071	0.0570773	0.0393444	1.45482	0.0602646	0.0414241	1.45893	0.0652888	0.0447511	114.417	2.37192	0.0207305	1.04917	0.0213112	0.0203125	22.9935	3.35397	0.145866	37.517	3.13109	0.0834578	38.5032
SS_37_IT2FWT	78.745	1.67797	0.0213089	78.998	1.98043	0.0250693	79.2511	2.41395	0.0304596	1.40166	0.0298678	0.0213089	1.40616	0.0352516	0.0250693	1.41067	0.0429684	0.0304596	65.605	2.13586	0.0325564	65.818	2.37592	0.0360984	66.031	2.69584	0.0408269	1.16777	0.0380184	0.0325564	1.17156	0.0422914	0.0360984	1.17535	0.0479859	0.0408269	100.003	3.50833	0.0350822	1.20125	0.0419821	0.0349487	28.1563	4.92281	0.174839	35.7016	2.8746	0.0805174	35.9219
SS_38_IT2FWT	83.4968	1.51652	0.0181627	84.2235	2.35932	0.0280127	84.9502	3.30463	0.0389008	1.33595	0.0242644	0.0181627	1.34758	0.0377492	0.0280127	1.3592	0.0528741	0.0389008	87.087	2.59931	0.0298473	87.8477	3.2899	0.03745	88.6083	4.13637	0.0466815	1.39339	0.041589	0.0298473	1.40556	0.0526384	0.03745	1.41773	0.066182	0.0466815	125.165	3.26232	0.0260641	0.959286	0.0247367	0.0257866	15.3982	4.70853	0.305784	42.5022	3.58525	0.0843545	42.3009
SS_39_IT2FWT	59.6546	2.45441	0.0411438	61.0094	2.57848	0.0422635	62.3643	2.8552	0.0457826	0.942542	0.0387797	0.0411438	0.963949	0.0407399	0.0422635	0.985356	0.0451122	0.0457826	54.9251	3.74098	0.0681106	56.1703	3.83113	0.0682056	57.4154	4.01591	0.0699448	0.867816	0.0591075	0.0681106	0.88749	0.0605318	0.0682056	0.907164	0.0634514	0.0699448	110.412	4.48053	0.0405801	1.0885	0.0455247	0.0418234	19.2098	2.87864	0.149853	42.0473	1.9857	0.0472253	40.3951
SS_40_IT2FWT	79.2616	0.836158	0.0105493	79.1131	1.07097	0.0135372	78.9646	1.48073	0.0187518	1.34745	0.0142147	0.0105493	1.34492	0.0182065	0.0135372	1.3424	0.0251723	0.0187518	63.5781	1.61955	0.0254734	63.465	1.93826	0.0305406	63.3518	2.29495	0.0362254	1.08083	0.0275324	0.0254734	1.0789	0.0329504	0.0305406	1.07698	0.0390141	0.0362254	96.2509	1.99457	0.0207226	1.24722	0.0261141	0.0209378	24.2562	1.33577	0.0550691	37.5224	1.29994	0.0346445	37.8719
SS_41_IT2FWT	71.018	2.54953	0.0358997	70.6279	2.1471	0.0304002	70.2378	2.84045	0.0404404	1.12208	0.0402825	0.0358997	1.11592	0.0339242	0.0304002	1.10976	0.0448791	0.0404404	81.0892	3.3055	0.0407638	80.6254	2.24337	0.0278246	80.1615	2.51936	0.0314286	1.28121	0.0522269	0.0407638	1.27388	0.0354452	0.0278246	1.26655	0.0398059	0.0314286	137.03	3.16105	0.0230683	0.876154	0.0202231	0.0230817	19.0084	2.2454	0.118127	39.3147	2.15481	0.0548094	40.4958
SS_42_IT2FWT	78.3693	3.53679	0.0451298	79.2207	3.49635	0.0441343	80.072	3.74149	0.0467266	1.21472	0.0548203	0.0451298	1.22792	0.0541934	0.0441343	1.24112	0.0579931	0.0467266	86.6612	2.95672	0.0341181	87.6025	2.87967	0.032872	88.5437	3.21194	0.0362752	1.34325	0.0458291	0.0341181	1.35784	0.0446348	0.032872	1.37243	0.0497851	0.0362752	132.813	4.42987	0.0333541	0.904375	0.0292083	0.0322967	11.7036	2.54784	0.217696	44.1586	2.91344	0.0659766	44.1482
SS_43_IT2FWT	85.4813	1.7655	0.0206537	86.0551	1.53356	0.0178207	86.629	2.18159	0.0251831	1.5814	0.0326618	0.0206537	1.59202	0.0283709	0.0178207	1.60264	0.0403594	0.0251831	78.6704	2.59869	0.0330327	79.2044	2.68892	0.0339492	79.7384	3.22912	0.0404964	1.4554	0.0480758	0.0330327	1.46528	0.0497451	0.0339492	1.47516	0.0597387	0.0404964	110.423	1.94247	0.0175912	1.087	0.0192354	0.0176958	21.0453	1.5877	0.075442	38.9347	1.43889	0.0369565	39.4773
SS_44_IT2FWT	77.9455	5.07908	0.0651619	77.7629	3.77689	0.0485693	77.5803	3.05757	0.0394117	1.35625	0.0883759	0.0651619	1.35307	0.0657179	0.0485693	1.3499	0.0532018	0.0394117	79.4603	4.63578	0.0583408	79.2828	3.29587	0.041571	79.1054	2.67602	0.0338285	1.38261	0.0806625	0.0583408	1.37952	0.0573481	0.041571	1.37643	0.0465627	0.0338285	122.392	1.68946	0.0138037	0.980625	0.0137419	0.0140134	21.855	1.1595	0.0530544	38.8809	1.0576	0.0272011	39.0725
SS_45_IT2FWT	91.4957	3.39964	0.0371562	89.5273	1.6068	0.0179476	87.5589	4.42106	0.0504924	1.39988	0.0520144	0.0371562	1.36977	0.0245841	0.0179476	1.33965	0.0676422	0.0504924	113.752	4.21276	0.0370345	111.318	2.71937	0.0244288	108.885	6.07192	0.0557646	1.74041	0.0644552	0.0370345	1.70317	0.0416064	0.0244288	1.66594	0.0929004	0.0557646	149.196	1.42787	0.00957039	0.804375	0.00776324	0.00965127	16.7145	2.75264	0.164686	41.0952	2.54056	0.0618212	41.6428
SS_46_IT2FWT	82.6759	1.65155	0.0199762	83.5829	3.6569	0.0437517	84.49	5.83413	0.0690512	1.44683	0.0289022	0.0199762	1.4627	0.0639957	0.0437517	1.47857	0.102097	0.0690512	88.1315	6.41294	0.0727656	89.199	8.48825	0.0951609	90.2664	10.6555	0.118045	1.5423	0.112226	0.0727656	1.56098	0.148544	0.0951609	1.57966	0.186472	0.118045	127.827	7.39852	0.0578792	0.941667	0.0564026	0.0598965	25.1716	1.17611	0.0467236	36.583	1.06503	0.0291128	37.4142
SS_47_IT2FWT	92.435	3.17108	0.0343061	93.5537	2.60609	0.0278566	94.6725	3.47716	0.0367283	1.57139	0.0539084	0.0343061	1.59041	0.0443036	0.0278566	1.60943	0.0591116	0.0367283	97.6046	3.25999	0.0333999	98.7887	2.75581	0.027896	99.9728	3.72921	0.0373023	1.65928	0.0554198	0.0333999	1.67941	0.0468487	0.027896	1.69954	0.0633966	0.0373023	126.732	2.27852	0.017979	0.947143	0.0170434	0.0179945	22.8492	1.70015	0.0744072	38.7524	1.67029	0.0431017	38.5754
SS_48_IT2FWT	82.3287	10.427	0.126651	84.9157	7.37129	0.0868071	87.5028	6.08019	0.0694857	1.38312	0.175174	0.126651	1.42658	0.123838	0.0868071	1.47005	0.102147	0.0694857	80.6506	10.1169	0.125441	83.1974	7.2659	0.0873332	85.7443	6.2219	0.0725635	1.35493	0.169964	0.125441	1.39772	0.122067	0.0873332	1.4405	0.104528	0.0725635	117.581	2.06221	0.0175387	1.02083	0.0177247	0.017363	25.8449	5.65461	0.21879	38.4552	2.55072	0.0663297	37.0775
SS_49_IT2FWT	91.265	2.59012	0.0283802	91.9221	1.20009	0.0130555	92.5793	2.40483	0.0259759	1.64277	0.0466222	0.0283802	1.6546	0.0216017	0.0130555	1.66643	0.043287	0.0259759	88.7079	2.86566	0.0323044	89.3386	1.23029	0.0137711	89.9694	1.92583	0.0214053	1.59674	0.0515818	0.0323044	1.6081	0.0221452	0.0137711	1.61945	0.0346649	0.0214053	116.635	1.576	0.0135123	1.029	0.0138744	0.0134834	24.2943	1.1018	0.0453522	36.6355	0.601016	0.0164053	37.8528
SS_50_IT2FWT	82.9932	5.85543	0.0705532	83.3259	6.51223	0.0781538	83.6586	7.28033	0.0870244	1.29469	0.0913447	0.0705532	1.29988	0.101591	0.0781538	1.30507	0.113573	0.0870244	95.4292	4.84858	0.0508082	95.7995	5.59616	0.0584153	96.1698	6.51775	0.0677734	1.4887	0.0756379	0.0508082	1.49447	0.0873001	0.0584153	1.50025	0.101677	0.0677734	138.136	2.81266	0.0203615	0.869	0.0178185	0.0205046	17.6673	4.02314	0.227717	37.8722	1.07498	0.0283843	41.1663
SS_51_IT2FWT	95.2989	3.30355	0.0346651	96.0207	1.65189	0.0172035	96.7424	2.62562	0.0271403	1.57243	0.0545085	0.0346651	1.58434	0.0272562	0.0172035	1.59625	0.0433228	0.0271403	118.7	6.97648	0.0587739	119.538	4.1239	0.0344986	120.376	2.07201	0.0172128	1.95856	0.115112	0.0587739	1.97238	0.0680443	0.0344986	1.9862	0.0341881	0.0172128	149.379	3.95661	0.0264871	0.80375	0.02136	0.0265754	12.9724	5.17382	0.398833	43.0502	2.23359	0.0518833	43.5138
SS_52_IT2FWT	80.3285	3.2698	0.0407053	79.6223	2.29599	0.028836	78.9161	2.20669	0.0279625	1.42985	0.0582024	0.0407053	1.41728	0.0408685	0.028836	1.40471	0.039279	0.0279625	82.86	6.39676	0.0771995	82.1302	5.87333	0.0715124	81.4004	5.79602	0.0712039	1.47491	0.113862	0.0771995	1.46192	0.104545	0.0715124	1.44893	0.103169	0.0712039	123.659	5.61083	0.0453735	0.972143	0.0445213	0.045797	19.1018	1.52114	0.0796332	37.7855	1.58897	0.0420524	40.4491
SS_53_IT2FWT	75.6957	2.08739	0.0275761	76.6665	0.880844	0.0114893	77.6372	1.45043	0.0186821	1.32467	0.0365294	0.0275761	1.34166	0.0154148	0.0114893	1.35865	0.0253825	0.0186821	74.779	2.53482	0.0338974	75.7329	1.47161	0.0194316	76.6868	1.60564	0.0209376	1.30863	0.0443593	0.0338974	1.32533	0.0257531	0.0194316	1.34202	0.0280987	0.0209376	118.534	1.4463	0.0122015	1.0125	0.0122474	0.0120962	25.3012	1.42001	0.0561244	36.7311	0.612941	0.0166872	37.3494
SS_54_IT2FWT	80.8299	3.10521	0.0384166	79.6325	3.19525	0.0401249	78.4351	4.93388	0.0629039	1.33369	0.051236	0.0384166	1.31394	0.0527216	0.0401249	1.29418	0.081409	0.0629039	81.283	4.28268	0.0526885	80.0974	4.71073	0.0588125	78.9117	6.28805	0.0796846	1.34117	0.0706642	0.0526885	1.32161	0.077727	0.0588125	1.30204	0.103753	0.0796846	120.649	3.55336	0.029452	0.995417	0.0295003	0.0296361	26.0224	2.47213	0.095	35.5962	2.81423	0.0790599	36.9888
SS_55_IT2FWT	85.6995	4.65523	0.0543204	88.1338	2.90859	0.0330019	90.568	2.22442	0.0245607	1.24264	0.0675009	0.0543204	1.27794	0.0421745	0.0330019	1.31324	0.0322541	0.0245607	98.3712	6.20077	0.0630344	101.143	4.12546	0.0407882	103.916	2.77433	0.0266979	1.42638	0.0899111	0.0630344	1.46658	0.0598192	0.0407882	1.50678	0.0402278	0.0266979	137.691	1.97314	0.0143302	0.871667	0.0125167	0.0143595	17.4939	1.14429	0.0654111	41.1091	0.642649	0.0156328	41.2531
SS_56_IT2FWT	86.1267	0.614007	0.00712912	86.3749	0.541129	0.00626489	86.6231	1.2033	0.0138912	1.40387	0.0100083	0.00712912	1.40791	0.0088204	0.00626489	1.41196	0.0196138	0.0138912	88.5347	1.20022	0.0135565	88.801	1.95925	0.0220634	89.0672	2.7521	0.0308991	1.44312	0.0195636	0.0135565	1.44746	0.0319358	0.0220634	1.4518	0.0448592	0.0308991	123.367	2.38372	0.0193222	0.973	0.0189077	0.0194323	15	0.846187	0.0564125	40.9103	0.567918	0.013882	42.5
SS_57_IT2FWT	86.6039	0.412998	0.00476882	85.2766	2.40372	0.0281873	83.9492	4.5764	0.0545139	1.48959	0.00710357	0.00476882	1.46676	0.041344	0.0281873	1.44393	0.0787141	0.0545139	85.6812	1.43805	0.0167837	84.3818	3.18587	0.0377554	83.0824	5.21592	0.0627801	1.47372	0.0247344	0.0167837	1.45137	0.0547969	0.0377554	1.42902	0.0897138	0.0627801	118.724	2.09961	0.0176848	1.011	0.0178185	0.0176247	22.0276	3.28355	0.149065	38.8978	2.85347	0.0733581	38.9862
SS_58_IT2FWT	74.7065	2.89966	0.0388141	74.7124	2.70621	0.0362217	74.7182	2.66108	0.0356148	1.20277	0.0466846	0.0388141	1.20287	0.0435699	0.0362217	1.20296	0.0428433	0.0356148	63.5952	3.26353	0.0513173	63.6027	3.19168	0.0501815	63.6103	3.21185	0.0504926	1.02388	0.0525428	0.0513173	1.024	0.0513861	0.0501815	1.02413	0.0517107	0.0504926	102.122	2.07226	0.020292	1.1755	0.0237405	0.0201961	24.7947	3.26186	0.131554	38.0195	0.902903	0.0237484	37.6026
SS_59_IT2FWT	82.6048	2.05663	0.0248972	83.1207	1.27679	0.0153606	83.6366	1.88378	0.0225234	1.42906	0.0355797	0.0248972	1.43799	0.0220884	0.0153606	1.44691	0.0325894	0.0225234	90.8186	2.65102	0.0291903	91.4223	3.57991	0.039158	92.0259	4.95183	0.0538091	1.57116	0.0458627	0.0291903	1.58161	0.0619325	0.039158	1.59205	0.0856666	0.0538091	131.973	4.33901	0.0328779	0.91	0.0294392	0.0323508	19.8128	3.14221	0.158595	38.1185	3.63623	0.0953928	40.0936
SS_60_IT2FWT	94.3855	2.23996	0.0237321	91.9058	1.64578	0.0179073	89.4261	4.53398	0.0507009	1.63287	0.0387514	0.0237321	1.58997	0.028472	0.0179073	1.54707	0.0784378	0.0507009	90.2445	2.47161	0.027388	87.875	2.05829	0.0234229	85.5054	4.54278	0.0531286	1.56123	0.0427589	0.027388	1.52024	0.0356084	0.0234229	1.47924	0.07859	0.0531286	114.731	1.06389	0.00927294	1.046	0.00961769	0.00919473	18.2674	2.00584	0.109804	41.4932	0.652539	0.0157264	40.8663
SS_61_IT2FWT	94.8133	3.38123	0.0356619	90.9022	2.95917	0.0325534	86.9911	8.37169	0.0962362	1.49805	0.0534234	0.0356619	1.43625	0.046755	0.0325534	1.37446	0.132273	0.0962362	105.166	3.93325	0.0374004	100.837	3.82307	0.0379132	96.5085	9.59118	0.0993817	1.66162	0.0621453	0.0374004	1.59323	0.0604044	0.0379132	1.52483	0.151541	0.0993817	133.103	1.60065	0.0120256	0.901667	0.0108012	0.0119792	19.7812	1.8353	0.0927803	41.8648	1.75289	0.0418702	40.1094
SS_62_IT2FWT	77.9969	1.68391	0.0215894	77.1028	1.6707	0.0216685	76.2086	1.8024	0.0236509	1.20895	0.0261006	0.0215894	1.19509	0.0258958	0.0216685	1.18123	0.0279372	0.0236509	63.8114	2.35493	0.0369045	63.0794	2.31313	0.0366702	62.3473	2.3453	0.0376167	0.989077	0.0365014	0.0369045	0.97773	0.0358536	0.0366702	0.966383	0.0363521	0.0376167	98.164	2.46066	0.0250668	1.22313	0.0310458	0.0253823	23.6718	3.60575	0.152322	40.5303	0.688953	0.0169985	38.1641
SS_63_IT2FWT	86.0272	3.30196	0.0383828	85.1065	2.40665	0.0282781	84.1859	2.14951	0.0255329	1.40224	0.053822	0.0383828	1.38724	0.0392284	0.0282781	1.37223	0.035037	0.0255329	92.2332	2.50368	0.0271451	91.2562	1.63575	0.0179249	90.2792	1.89581	0.0209994	1.5034	0.04081	0.0271451	1.48748	0.0266628	0.0179249	1.47155	0.0309016	0.0209994	128.707	1.80744	0.0140431	0.9325	0.0129422	0.013879	15.277	0.821345	0.0537635	41.6381	1.24022	0.0297856	42.3615
SS_64_IT2FWT	86.4954	2.52685	0.0292137	86.5113	2.71612	0.0313961	86.5272	3.62538	0.0418987	1.41852	0.0414403	0.0292137	1.41879	0.0445443	0.0313961	1.41905	0.0594562	0.0418987	89.3878	2.17409	0.024322	89.4337	3.43029	0.0383556	89.4796	4.87685	0.0545024	1.46596	0.0356551	0.024322	1.46671	0.0562567	0.0383556	1.46747	0.0799803	0.0545024	124.067	3.44637	0.0277782	0.967857	0.0269037	0.0277972	16.1887	2.23238	0.137897	41.3666	2.0131	0.048665	41.9056
SS_65_IT2FWT	86.8676	3.01414	0.0346981	86.0848	2.23509	0.0259638	85.3021	2.88134	0.0337781	1.38988	0.0482262	0.0346981	1.37736	0.0357615	0.0259638	1.36483	0.0461014	0.0337781	88.8054	2.63587	0.0296814	88.0245	2.55197	0.0289916	87.2436	3.70648	0.0424843	1.42089	0.0421739	0.0296814	1.40839	0.0408315	0.0289916	1.3959	0.0593037	0.0424843	122.706	1.76446	0.0143796	0.978125	0.0141263	0.0144423	23.4349	1.68548	0.0719218	36.8132	1.07923	0.0293163	38.2825
SS_66_IT2FWT	92.7012	5.45242	0.0588171	91.2846	4.08711	0.0447733	89.868	2.72196	0.0302884	1.69643	0.0997792	0.0588171	1.67051	0.0747941	0.0447733	1.64458	0.0498119	0.0302884	102.965	4.91238	0.0477092	101.402	3.41412	0.0336691	99.8392	1.91706	0.0192014	1.88426	0.0898965	0.0477092	1.85566	0.0624784	0.0336691	1.82706	0.0350821	0.0192014	133.344	1.48169	0.0111118	0.9	0.01	0.0111111	14.6185	1.54217	0.105495	42.2278	0.893741	0.0211648	42.6908
SS_67_IT2FWT	80.2432	1.26156	0.0157218	80.5808	1.35634	0.0168321	80.9185	1.78803	0.0220967	1.38821	0.0218251	0.0157218	1.39405	0.0234647	0.0168321	1.39989	0.0309329	0.0220967	68.7192	1.02489	0.0149141	69.0069	0.993407	0.0143958	69.2946	1.31751	0.0190132	1.18884	0.0177305	0.0149141	1.19382	0.0171859	0.0143958	1.1988	0.022793	0.0190132	102.776	1.38471	0.0134731	1.16778	0.0158333	0.0135585	34.9035	2.16956	0.0621588	32.1621	0.476571	0.0148178	32.5483
SS_68_IT2FWT	88.5446	2.39596	0.0270593	89.1085	2.06751	0.0232021	89.6725	2.00149	0.02232	1.39015	0.0376165	0.0270593	1.399	0.0324599	0.0232021	1.40786	0.0314234	0.02232	90.0546	2.59965	0.0288675	90.6535	3.27686	0.0361471	91.2525	3.99989	0.0438332	1.41386	0.0408145	0.0288675	1.42326	0.0514467	0.0361471	1.43266	0.0627983	0.0438332	122.165	5.91151	0.0483897	0.984286	0.0484277	0.0492008	19.5371	1.56646	0.0801788	39.6061	1.47116	0.0371447	40.2315
SS_69_IT2FWT	84.0682	1.91488	0.0227777	84.1748	2.01657	0.0239569	84.2813	2.48375	0.0294698	1.41235	0.03217	0.0227777	1.41414	0.0338784	0.0239569	1.41593	0.0417271	0.0294698	82.2292	1.45529	0.0176979	82.345	2.14718	0.0260754	82.4608	2.96301	0.0359324	1.38145	0.0244488	0.0176979	1.3834	0.0360727	0.0260754	1.38534	0.0497786	0.0359324	117.413	2.7178	0.0231475	1.0225	0.0228348	0.0223323	23.3709	2.71767	0.116284	37.3066	2.25995	0.0605777	38.3145
SS_70_IT2FWT	90.7324	1.80942	0.0199423	91.2014	2.39695	0.0262819	91.6704	3.00338	0.0327628	1.47894	0.0294935	0.0199423	1.48658	0.0390703	0.0262819	1.49423	0.0489551	0.0327628	94.5325	2.53911	0.0268597	95.0251	3.19703	0.033644	95.5178	3.85906	0.0404015	1.54088	0.0413875	0.0268597	1.54891	0.0521116	0.033644	1.55694	0.0629027	0.0404015	125.022	1.93124	0.0154472	0.96	0.0147196	0.0153329	14.4405	2.86624	0.198487	42.9703	1.40467	0.0326894	42.7798
SS_71_IT2FWT	90.1842	2.61227	0.028966	87.2732	4.25709	0.0487789	84.3623	9.60911	0.113903	1.57822	0.0457148	0.028966	1.52728	0.0744992	0.0487789	1.47634	0.168159	0.113903	90.186	0.273107	0.00302827	87.3672	5.70642	0.0653153	84.5485	11.2005	0.132474	1.57825	0.00477938	0.00302827	1.52893	0.0998624	0.0653153	1.4796	0.196009	0.132474	120.081	3.62584	0.030195	1	0.0297209	0.0297209	24.249	0.703472	0.0290103	35.8784	0.746334	0.0208018	37.8755
SS_72_IT2FWT	59.7704	7.60471	0.127232	59.6688	7.23109	0.121187	59.5673	7.11536	0.119451	0.956326	0.121675	0.127232	0.954701	0.115698	0.121187	0.953076	0.113846	0.119451	47.2782	4.93893	0.104465	47.2276	4.84374	0.102562	47.177	4.99369	0.10585	0.756451	0.0790228	0.104465	0.755642	0.0774999	0.102562	0.754833	0.079899	0.10585	95.4754	7.03959	0.073732	1.26344	0.0956856	0.0757343	34.9934	3.67976	0.105156	21.9918	1.34544	0.0611794	32.5033
SS_73_IT2FWT	87.3942	4.92394	0.0563418	88.1676	2.58036	0.0292665	88.9411	2.08534	0.0234463	1.43326	0.0807526	0.0563418	1.44595	0.0423179	0.0292665	1.45863	0.0341995	0.0234463	91.7678	5.29245	0.0576722	92.5749	2.79511	0.030193	93.3821	2.04496	0.0218988	1.50499	0.0867962	0.0576722	1.51823	0.0458398	0.030193	1.53147	0.0335373	0.0218988	126.007	1.84674	0.0146559	0.9525	0.0140535	0.0147543	18.6928	2.86483	0.153259	40.254	1.1119	0.027622	40.6536
SS_74_IT2FWT	86.4395	7.35251	0.0850596	90.2101	1.51336	0.016776	93.9808	4.32578	0.0460284	1.62506	0.138227	0.0850596	1.69595	0.0284512	0.016776	1.76684	0.0813247	0.0460284	93.3871	11.1311	0.119193	97.3469	4.97134	0.0510684	101.307	1.18839	0.0117306	1.75568	0.209264	0.119193	1.83012	0.0934613	0.0510684	1.90456	0.0223416	0.0117306	129.456	4.44126	0.0343071	0.9275	0.0318198	0.0343071	7.52544	1.26658	0.168307	46.6386	0.456463	0.00978725	46.2373
SS_75_IT2FWT	89.2372	1.84909	0.020721	88.0995	2.01435	0.0228645	86.9617	2.91027	0.0334661	1.58842	0.0329137	0.020721	1.56817	0.0358554	0.0228645	1.54792	0.0518027	0.0334661	73.9397	1.78859	0.0241899	73.0017	2.11178	0.0289278	72.0637	2.87211	0.0398551	1.31613	0.031837	0.0241899	1.29943	0.0375896	0.0289278	1.28273	0.0511235	0.0398551	99.4259	0.853077	0.00858003	1.207	0.0103682	0.00859008	24.0238	0.473103	0.0196931	38.0299	0.422302	0.0111045	37.9881
SS_76_IT2FWT	87.3943	10.3225	0.118115	90.9806	5.0515	0.0555228	94.567	2.42013	0.0255917	1.44201	0.170322	0.118115	1.50118	0.0833498	0.0555228	1.56036	0.0399322	0.0255917	97.997	10.8241	0.110453	102.056	4.88381	0.0478542	106.115	2.95402	0.0278379	1.61695	0.178597	0.110453	1.68393	0.0805829	0.0478542	1.7509	0.0487413	0.0278379	134.654	1.41755	0.0105273	0.89125	0.00946485	0.0106197	18.2215	2.74106	0.15043	42.0769	0.998394	0.0237278	40.8893
SS_77_IT2FWT	86.2125	4.81857	0.0558918	87.3663	3.78147	0.0432829	88.5202	3.62706	0.0409744	1.40526	0.0785427	0.0558918	1.42407	0.0616379	0.0432829	1.44288	0.0591211	0.0409744	100.703	5.49644	0.0545807	102.028	3.60626	0.035346	103.352	2.38566	0.0230828	1.64146	0.089592	0.0545807	1.66305	0.0587821	0.035346	1.68464	0.0388862	0.0230828	140.322	7.34162	0.0523197	0.857	0.0436749	0.0509626	12.9317	3.56132	0.275394	44.7932	2.52729	0.0564213	43.5341
SS_78_IT2FWT	86.544	5.39371	0.0623233	87.9546	3.38234	0.0384555	89.3653	5.69312	0.0637062	1.47125	0.091693	0.0623233	1.49523	0.0574997	0.0384555	1.51921	0.096783	0.0637062	106.896	8.12934	0.0760494	108.518	3.11008	0.0286595	110.141	3.33778	0.0303046	1.81722	0.138199	0.0760494	1.84481	0.0528714	0.0286595	1.8724	0.0567423	0.0303046	148.227	7.10413	0.0479275	0.811	0.0373162	0.0460126	10.6133	0.515884	0.0486074	44.8827	0.90638	0.0201944	44.6934
SS_79_IT2FWT	81.0684	2.5648	0.0316375	81.2697	2.28239	0.0280842	81.4709	2.05366	0.0252073	1.2971	0.0410368	0.0316375	1.30031	0.0365183	0.0280842	1.30353	0.0328586	0.0252073	74.3175	2.13589	0.02874	74.5108	2.21976	0.0297911	74.7042	2.36773	0.0316948	1.18908	0.0341742	0.02874	1.19217	0.0355162	0.0297911	1.19527	0.0378837	0.0316948	110.065	3.53493	0.0321167	1.09125	0.0352288	0.032283	20.9236	1.9968	0.0954328	40.6368	1.67566	0.0412351	39.5382
SS_80_IT2FWT	86.1684	1.23427	0.0143239	86.9085	1.71279	0.019708	87.6486	2.26444	0.0258354	1.37869	0.0197483	0.0143239	1.39054	0.0274047	0.019708	1.40238	0.036231	0.0258354	100.416	1.9198	0.0191184	101.274	2.08292	0.0205672	102.131	2.45091	0.0239977	1.60666	0.0307167	0.0191184	1.62038	0.0333267	0.0205672	1.6341	0.0392146	0.0239977	139.859	2.96438	0.0211955	0.858333	0.0183485	0.0213769	16.77	1.83524	0.109436	41.5705	1.24077	0.0298473	41.615
SS_81_IT2FWT	67.3639	3.26227	0.0484275	67.9772	3.43999	0.050605	68.5906	4.08099	0.0594978	1.09803	0.053175	0.0484275	1.10803	0.0560718	0.050605	1.11803	0.0665201	0.0594978	63.9701	4.03502	0.0630766	64.5615	4.31354	0.0668129	65.1529	4.92218	0.0755481	1.04271	0.0657708	0.0630766	1.05235	0.0703107	0.0668129	1.06199	0.0802315	0.0755481	113.892	2.25009	0.0197563	1.054	0.0210555	0.0199767	27.737	1.08035	0.0389499	40.4651	0.520659	0.0128669	36.1315
SS_82_IT2FWT	88.089	1.47589	0.0167546	87.6374	1.79524	0.0204848	87.1858	2.25828	0.0259019	1.45347	0.0243522	0.0167546	1.44602	0.0296214	0.0204848	1.43857	0.0372616	0.0259019	85.8668	2.82339	0.0328811	85.4362	3.28578	0.0384588	85.0057	3.79026	0.0445883	1.4168	0.046586	0.0328811	1.4097	0.0542153	0.0384588	1.40259	0.0625392	0.0445883	116.956	2.50523	0.0214203	1.02643	0.0219306	0.021366	23.347	2.90848	0.124576	38.9907	1.21378	0.0311301	38.3265
SS_83_IT2FWT	95.9866	0	0	94.56	0	0	93.1334	0	0	1.70856	0	0	1.68317	0	0	1.65777	0	0	99.986	0	0	98.5	0	0	97.014	0	0	1.77975	0	0	1.7533	0	0	1.72685	0	0	125	0	0	0.96	0	0	17.1875	0	0	41.6667	0	0	41.4062
SS_84_IT2FWT	69.0797	2.29087	0.0331627	68.6886	2.53114	0.0368496	68.2975	2.82422	0.0413517	1.13981	0.0377994	0.0331627	1.13336	0.0417639	0.0368496	1.12691	0.0465997	0.0413517	73.9282	3.8112	0.0515527	73.5065	3.90617	0.0531405	73.0848	4.0577	0.0555204	1.21981	0.0628848	0.0515527	1.21286	0.0644519	0.0531405	1.2059	0.0669521	0.0555204	128.38	3.65624	0.0284797	0.935417	0.0265825	0.0284178	24.1484	2.31461	0.0958493	35.8619	1.20955	0.0337279	37.9258
SS_85_IT2FWT	77.2475	2.9609	0.0383301	77.9492	2.54118	0.0326004	78.6508	2.51494	0.031976	1.23596	0.0473745	0.0383301	1.24719	0.0406588	0.0326004	1.25841	0.040239	0.031976	81.1808	3.25982	0.0401551	81.9112	2.60081	0.0317515	82.6415	2.29561	0.027778	1.29889	0.0521572	0.0401551	1.31058	0.0416129	0.0317515	1.32226	0.0367298	0.027778	126.108	1.42482	0.0112984	0.951667	0.0108012	0.0113498	12.9571	2.60175	0.200797	43.7824	2.01027	0.0459149	43.5214
SS_86_IT2FWT	83.2799	2.73905	0.0328896	83.5172	2.43056	0.0291026	83.7544	2.39601	0.0286076	1.48238	0.048755	0.0328896	1.48661	0.043264	0.0291026	1.49083	0.042649	0.0286076	76.6065	2.57847	0.0336586	76.8197	2.09482	0.0272693	77.033	1.82282	0.0236629	1.3636	0.0458967	0.0336586	1.36739	0.0372877	0.0272693	1.37119	0.0324463	0.0236629	110.419	3.13079	0.0283538	1.0875	0.0307815	0.0283048	21.428	1.40119	0.0653907	39.2422	0.89676	0.0228519	39.286
SS_87_IT2FWT	86.2466	4.51898	0.052396	85.1273	4.75644	0.0558745	84.0079	5.57352	0.0663451	1.44894	0.0759189	0.052396	1.43014	0.0799083	0.0558745	1.41133	0.0936351	0.0663451	71.6336	3.68753	0.0514776	70.6747	3.24847	0.0459636	69.7158	3.51192	0.0503748	1.20344	0.0619504	0.0514776	1.18734	0.0545742	0.0459636	1.17123	0.0590003	0.0503748	99.7091	2.90846	0.0291694	1.20437	0.0342718	0.0284561	26.9558	2.35836	0.0874897	37.0169	1.38791	0.0374939	36.5221
SS_88_IT2FWT	77.7376	1.65085	0.0212362	77.0418	2.27386	0.0295146	76.3459	3.13689	0.0410878	1.26712	0.0269088	0.0212362	1.25578	0.0370639	0.0295146	1.24444	0.0511313	0.0410878	83.3316	1.90173	0.0228212	82.5856	2.53308	0.0306722	81.8396	3.43493	0.0419715	1.3583	0.0309982	0.0228212	1.34615	0.0412892	0.0306722	1.33399	0.0559893	0.0419715	128.644	1.96183	0.0152501	0.933	0.0141814	0.0151997	21.4848	1.73912	0.0809463	38.4236	0.820065	0.0213427	39.2576
SS_89_IT2FWT	86.8609	1.26965	0.014617	86.2243	0.92685	0.0107493	85.5877	0.85128	0.00994629	1.58955	0.0232345	0.014617	1.5779	0.0169614	0.0107493	1.56625	0.0155784	0.00994629	73.4462	1.9274	0.0262424	72.9074	1.74247	0.0238998	72.3685	1.67617	0.0231615	1.34407	0.0352715	0.0262424	1.3342	0.0318872	0.0238998	1.32434	0.0306738	0.0231615	101.459	1.66865	0.0164466	1.183	0.0195576	0.0165322	21.1289	1.15525	0.0546764	39.9902	0.827684	0.0206971	39.4355
SS_90_IT2FWT	78.5906	2.76159	0.0351389	76.8544	2.27826	0.0296438	75.1182	3.77796	0.0502935	1.28103	0.0450139	0.0351389	1.25273	0.0371356	0.0296438	1.22443	0.0615807	0.0502935	98.3841	3.21012	0.0326285	96.2237	3.09207	0.0321342	94.0633	5.10438	0.0542654	1.60366	0.052325	0.0326285	1.56845	0.0504007	0.0321342	1.53323	0.0832014	0.0542654	150.26	2.93396	0.0195259	0.798889	0.0157674	0.0197367	14.941	1.07357	0.0718543	42.7036	0.752318	0.0176172	42.5295
SS_91_IT2FWT	82.058	1.34283	0.0163644	82.0272	0.998088	0.0121678	81.9965	0.989761	0.0120708	1.37857	0.0225596	0.0163644	1.37806	0.0167679	0.0121678	1.37754	0.016628	0.0120708	82.5512	1.99029	0.0241098	82.5215	1.84006	0.0222979	82.4919	1.90295	0.0230683	1.38686	0.0334369	0.0241098	1.38636	0.030913	0.0222979	1.38586	0.0319695	0.0230683	120.721	2.10673	0.0174513	0.994286	0.0171825	0.0172812	18.1687	1.11765	0.0615153	40.8803	0.592271	0.0144879	40.9157
SS_92_IT2FWT	91.192	2.9157	0.0319732	90.2891	3.62227	0.0401185	89.3863	4.56315	0.0510498	1.44083	0.0460681	0.0319732	1.42657	0.0572318	0.0401185	1.4123	0.0720978	0.0510498	139.758	6.36664	0.0455548	138.313	5.47816	0.0396071	136.868	5.24583	0.0383278	2.20817	0.100593	0.0455548	2.18534	0.086555	0.0396071	2.16251	0.0828841	0.0383278	184.168	12.3425	0.0670174	0.654	0.045194	0.069104	12.1242	1.96833	0.162347	44.2718	1.63022	0.0368229	43.9379
SS_93_IT2FWT	93.9231	5.12098	0.0545231	95.3086	4.31893	0.0453153	96.6941	3.65281	0.037777	1.65305	0.0901292	0.0545231	1.67743	0.0760132	0.0453153	1.70182	0.0642895	0.037777	119.303	2.23808	0.0187597	121.098	1.12946	0.00932685	122.892	1.34972	0.0109829	2.09973	0.0393903	0.0187597	2.13132	0.0198785	0.00932685	2.16291	0.0237551	0.0109829	152.71	6.73317	0.0440911	0.787	0.0340221	0.0432301	14.0042	3.77663	0.269679	42.6471	2.78426	0.0652862	42.9979
SS_94_IT2FWT	74.3125	8.35543	0.112436	77.821	4.96153	0.0637557	81.3295	1.61061	0.0198035	1.21129	0.136194	0.112436	1.26848	0.080873	0.0637557	1.32567	0.0262529	0.0198035	101.679	10.0683	0.0990206	106.554	5.335	0.0500684	111.43	1.72437	0.0154749	1.65736	0.164113	0.0990206	1.73684	0.0869606	0.0500684	1.81631	0.0281072	0.0154749	164.464	4.02612	0.0244802	0.73	0.0176068	0.0241189	19.326	5.00896	0.259183	42.1407	1.57285	0.0373237	40.337
SS_95_IT2FWT	73.8965	2.87305	0.0388794	73.8068	3.04249	0.0412223	73.7172	3.33255	0.0452072	1.20451	0.0468308	0.0388794	1.20305	0.0495925	0.0412223	1.20159	0.0543205	0.0452072	73.4609	3.35236	0.0456345	73.3793	3.68534	0.0502231	73.2977	4.09268	0.0558364	1.19741	0.0546434	0.0456345	1.19608	0.060071	0.0502231	1.19475	0.0667107	0.0558364	119.292	2.85049	0.023895	1.00643	0.024103	0.023949	18.5024	3.02392	0.163434	41.7281	1.32288	0.0317025	40.7488
SS_96_IT2FWT	87.5938	1.71602	0.0195907	87.8344	1.39628	0.0158967	88.075	1.24549	0.0141413	1.42778	0.0279712	0.0195907	1.4317	0.0227594	0.0158967	1.43562	0.0203015	0.0141413	84.4981	0.700155	0.00828603	84.7337	0.504528	0.00595428	84.9693	0.760118	0.00894579	1.37732	0.0114125	0.00828603	1.38116	0.00822381	0.00595428	1.385	0.0123899	0.00894579	115.793	2.28908	0.0197687	1.03667	0.0204124	0.0196904	22.0929	0.963838	0.0436266	38.9131	0.793274	0.0203858	38.9536
SS_97_IT2FWT	82.1827	1.32959	0.0161785	82.2055	1.31956	0.0160519	82.2284	1.79842	0.021871	1.42176	0.0230019	0.0161785	1.42216	0.0228283	0.0160519	1.42255	0.0311127	0.021871	82.9573	2.64092	0.0318347	82.9932	3.03782	0.0366032	83.0291	3.60302	0.0433946	1.43516	0.045688	0.0318347	1.43578	0.0525542	0.0366032	1.4364	0.0623322	0.0433946	121.121	2.87911	0.0237705	0.99125	0.024312	0.0245266	25.0219	1.05471	0.0421515	36.5172	0.65228	0.0178623	37.489
SS_98_IT2FWT	88.4017	2.72969	0.0308782	88.2987	2.44858	0.0277307	88.1957	3.43719	0.0389723	1.13154	0.03494	0.0308782	1.13022	0.0313418	0.0277307	1.12891	0.043996	0.0389723	96.4784	3.88524	0.0402706	96.3734	3.89414	0.0404068	96.2684	4.87529	0.0506427	1.23492	0.0497311	0.0402706	1.23358	0.049845	0.0404068	1.23224	0.0624037	0.0506427	130.944	2.34401	0.0179009	0.916667	0.0163299	0.0178145	30.3399	1.89483	0.0624535	35.4801	2.22443	0.0626953	34.8301
SS_99_IT2FWT	85.2226	3.46613	0.0406715	84.9833	2.18418	0.0257013	84.7439	2.19091	0.0258533	1.26982	0.0516454	0.0406715	1.26625	0.0325443	0.0257013	1.26268	0.0326445	0.0258533	98.445	4.22377	0.0429049	98.1794	3.30903	0.0337039	97.9138	3.73	0.0380947	1.46683	0.0629342	0.0429049	1.46287	0.0493045	0.0337039	1.45892	0.055577	0.0380947	138.643	3.6129	0.026059	0.866	0.0224722	0.0259494	18.0071	0.614172	0.0341073	40.4186	0.609311	0.015075	40.9965
SS_100_IT2FWT	77.4494	4.12681	0.0532839	78.4865	4.15718	0.0529668	79.5235	4.46049	0.0560902	1.10753	0.0590134	0.0532839	1.12236	0.0594477	0.0529668	1.13719	0.063785	0.0560902	78.8847	4.19655	0.0531985	79.9314	4.02291	0.0503296	80.9781	4.14061	0.0511325	1.12805	0.0600106	0.0531985	1.14302	0.0575277	0.0503296	1.15799	0.0592107	0.0511325	122.268	3.49178	0.0285584	0.982143	0.0282632	0.0287771	15.9241	1.12115	0.070406	41.3577	1.59544	0.0385767	42.0379
SS_101_IT2FWT	92.9667	2.96211	0.0318621	92.8408	1.79377	0.0193209	92.7149	1.08219	0.0116722	1.71988	0.0547991	0.0318621	1.71756	0.0331847	0.0193209	1.71523	0.0200205	0.0116722	85.6849	5.76729	0.0673082	85.5366	4.71793	0.0551568	85.3883	3.76114	0.0440475	1.58517	0.106695	0.0673082	1.58243	0.0872817	0.0551568	1.57968	0.0695811	0.0440475	110.863	4.06307	0.0366493	1.08375	0.0417261	0.0385016	21.155	2.28289	0.107912	39.9956	1.37419	0.0343586	39.4225
SS_102_IT2FWT	88.1235	3.10602	0.0352462	87.679	2.61194	0.0297898	87.2344	2.20369	0.0252617	1.51572	0.0534235	0.0352462	1.50808	0.0449254	0.0297898	1.50043	0.0379035	0.0252617	70.9771	3.91916	0.0552172	70.6084	3.44146	0.0487402	70.2397	2.98008	0.0424273	1.22081	0.0674095	0.0552172	1.21446	0.0591932	0.0487402	1.20812	0.0512574	0.0424273	96.6814	4.31542	0.0446354	1.2435	0.0575929	0.0463152	23.6824	3.20795	0.135457	39.1576	2.4639	0.0629227	38.1588
SS_103_IT2FWT	97.1218	3.20055	0.032954	98.594	2.58591	0.0262278	100.066	3.12408	0.0312201	1.69963	0.0560096	0.032954	1.7254	0.0452534	0.0262278	1.75116	0.0546713	0.0312201	102.903	3.33955	0.0324534	104.45	1.92429	0.018423	105.997	1.94012	0.0183035	1.8008	0.0584422	0.0324534	1.82788	0.0336751	0.018423	1.85495	0.033952	0.0183035	127.912	2.9403	0.0229869	0.938571	0.0217398	0.0231627	16.9799	1.16944	0.0688722	41.6228	1.20698	0.028998	41.5101
SS_104_IT2FWT	82.9579	4.3934	0.0529594	82.5869	3.5249	0.0426811	82.2159	3.02931	0.0368458	1.39369	0.0738091	0.0529594	1.38746	0.0592183	0.0426811	1.38123	0.0508924	0.0368458	83.821	6.74224	0.0804362	83.4193	5.82701	0.069852	83.0176	5.09397	0.0613601	1.40819	0.11327	0.0804362	1.40144	0.0978937	0.069852	1.3947	0.0855786	0.0613601	120.64	5.12559	0.0424867	0.996364	0.0431909	0.0433485	25.4454	3.51198	0.13802	39.1243	2.14086	0.0547195	37.2773
SS_105_IT2FWT	90.2868	4.10857	0.0455058	90.743	3.41932	0.0376813	91.1992	3.09889	0.0339793	1.59808	0.0727217	0.0455058	1.60615	0.0605219	0.0376813	1.61423	0.0548503	0.0339793	94.3722	6.49707	0.0688452	94.8135	5.47844	0.0577812	95.2548	4.56802	0.0479557	1.67039	0.114998	0.0688452	1.6782	0.0969684	0.0577812	1.68601	0.0808539	0.0479557	124.32	5.52486	0.0444407	0.967	0.043729	0.0452213	16.1094	2.40368	0.14921	41.5647	1.85988	0.0447467	41.9453
SS_106_IT2FWT	63.8287	7.09122	0.111098	63.1735	6.95478	0.11009	62.5183	7.00299	0.112015	1.05317	0.117005	0.111098	1.04236	0.114754	0.11009	1.03155	0.115549	0.112015	42.5058	6.06645	0.14272	42.081	6.05799	0.14396	41.6562	6.13682	0.147321	0.701346	0.100096	0.14272	0.694337	0.0999568	0.14396	0.687328	0.101258	0.147321	79.4904	4.5592	0.0573554	1.51433	0.0883351	0.0583327	37.3703	2.30137	0.0615829	33.866	1.11305	0.0328664	31.3148
SS_107_IT2FWT	83.6019	6.52166	0.0780085	83.8686	7.60679	0.0906989	84.1353	8.96584	0.106565	1.31255	0.10239	0.0780085	1.31674	0.119427	0.0906989	1.32092	0.140764	0.106565	93.4837	4.64231	0.0496591	93.7283	5.87417	0.0626723	93.9729	7.58049	0.0806668	1.46769	0.0728843	0.0496591	1.47153	0.0922244	0.0626723	1.47537	0.119014	0.0806668	133.904	6.18033	0.0461548	0.897813	0.0382522	0.042606	23.4741	1.73114	0.0737468	38.5368	1.24989	0.0324337	38.263
SS_108_IT2FWT	81.5344	2.75663	0.0338094	81.1157	2.51172	0.0309646	80.6969	2.33705	0.0289608	1.41054	0.0476897	0.0338094	1.4033	0.0434527	0.0309646	1.39606	0.0404309	0.0289608	69.5266	3.10476	0.0446556	69.1774	3.12975	0.0452423	68.8282	3.20411	0.0465523	1.20281	0.0537123	0.0446556	1.19677	0.0541446	0.0452423	1.19073	0.0554311	0.0465523	100.992	4.72154	0.0467517	1.19071	0.0576414	0.0484091	25.7652	1.81949	0.0706181	36.628	1.16271	0.0317436	37.1174
SS_109_IT2FWT	74.5172	2.64022	0.0354311	74.2275	2.51088	0.0338268	73.9377	2.74805	0.0371671	1.15502	0.0409235	0.0354311	1.15053	0.0389186	0.0338268	1.14603	0.0425947	0.0371671	69.5964	2.77211	0.0398312	69.3303	2.77657	0.0400485	69.0641	3.06368	0.04436	1.07874	0.0429677	0.0398312	1.07462	0.0430368	0.0400485	1.07049	0.0474871	0.04436	112.261	2.33522	0.0208018	1.06937	0.0223514	0.0209013	23.0958	3.1494	0.136363	39.5525	1.61112	0.0407336	38.4521
	Gait: Stride Length L (%stature)			Gait: Stride Length (%stature)			Gait: Stride Length R (%stature)			Gait: Stride Length SI L (m)			Gait: Stride Length SI (m)			Gait: Stride Length SI R (m)			Gait: Stride Velocity L (%stature/s)			Gait: Stride Velocity (%stature/s)			Gait: Stride Velocity R (%stature/s)			Gait: Stride Velocity SI L (m/s)			Gait: Stride Velocity SI (m/s)			Gait: Stride Velocity SI R (m/s)			Gait: Cadence (steps/min)			Gait: Gait Cycle Time (seconds)			Gait: Double support (%)			Gait: Swing L (%)			Gait: Swing (%)
SS_01_V2_IT2FWT	84.6422	2.19822	0.0259708	84.3264	2.24997	0.0266817	84.0106	2.96611	0.0353064	1.37967	0.035831	0.0259708	1.37452	0.0366745	0.0266817	1.36937	0.0483476	0.0353064	90.5379	3.69195	0.040778	90.2011	3.77374	0.0418369	89.8643	4.34329	0.0483316	1.47577	0.0601789	0.040778	1.47028	0.0615119	0.0418369	1.46479	0.0707956	0.0483316	128.073	3.21842	0.0251297	0.9375	0.0234817	0.0250471	18.7599	1.94546	0.103703	38.9822	1.12872	0.0289547	40.6201
SS_06_V2_IT2FWT	76.4618	5.42815	0.0709916	77.4796	3.54382	0.0457388	78.4975	3.04337	0.0387702	1.28456	0.0911929	0.0709916	1.30166	0.0595362	0.0457388	1.31876	0.0511285	0.0387702	78.9384	7.60907	0.0963925	79.9854	6.42638	0.0803444	81.0324	6.27536	0.0774426	1.32617	0.127832	0.0963925	1.34376	0.107963	0.0803444	1.36134	0.105426	0.0774426	122.6	6.34644	0.0517655	0.98125	0.0518794	0.0528708	23.2059	2.75067	0.118533	38.0252	1.47825	0.0388756	38.397
SS_12_V2_IT2FWT	68.3134	4.86327	0.0711906	68.6469	5.03336	0.0733225	68.9804	5.31832	0.0770989	1.05886	0.0753807	0.0711906	1.06403	0.0780171	0.0733225	1.0692	0.0824339	0.0770989	76.5676	5.60647	0.0732225	76.9528	5.95186	0.0773443	77.338	6.40144	0.0827723	1.1868	0.0869004	0.0732225	1.19277	0.0922538	0.0773443	1.19874	0.0992223	0.0827723	134.63	3.86251	0.0286899	0.892	0.0258414	0.0289702	14.1876	1.47969	0.104295	40.127	1.56101	0.0389018	42.9062
SS_28_V2_IT2FWT	78.279	3.78968	0.0484124	78.9914	3.00253	0.0380108	79.7039	2.50984	0.0314896	1.23681	0.0598769	0.0484124	1.24806	0.04744	0.0380108	1.25932	0.0396555	0.0314896	82.0822	4.96534	0.0604922	82.8145	4.03393	0.0487105	83.5467	3.27951	0.0392536	1.2969	0.0784523	0.0604922	1.30847	0.0637361	0.0487105	1.32004	0.0518162	0.0392536	125.24	3.65616	0.0291932	0.958929	0.0283643	0.0295791	29.5922	3.33861	0.112821	35.4366	1.1491	0.032427	35.2039
SS_32_V2_IT2FWT	84.38	3.14218	0.0372384	82.9809	3.86656	0.0465958	81.5817	7.41098	0.0908412	1.41758	0.0527886	0.0372384	1.39408	0.0649582	0.0465958	1.37057	0.124504	0.0908412	78.9025	4.88973	0.0619718	77.5284	4.15686	0.0536173	76.1544	6.48934	0.0852129	1.32556	0.0821474	0.0619718	1.30248	0.0698353	0.0536173	1.27939	0.109021	0.0852129	110.976	4.54303	0.0409371	1.083	0.0457165	0.0422129	26.303	2.82754	0.107499	36.5557	2.5212	0.0689688	36.8485
SS_38_V2_IT2FWT	83.9926	1.79439	0.0213637	83.4195	1.52191	0.0182441	82.8464	2.70036	0.0325948	1.34388	0.0287103	0.0213637	1.33471	0.0243506	0.0182441	1.32554	0.0432058	0.0325948	83.8629	2.56711	0.0306108	83.3116	3.09601	0.0371618	82.7603	4.28182	0.0517376	1.34181	0.0410738	0.0306108	1.33299	0.0495362	0.0371618	1.32417	0.0685091	0.0517376	119.712	3.48552	0.0291158	1.00318	0.0294341	0.0293407	13.9092	3.41454	0.245488	42.3157	3.13152	0.0740036	43.0454
SS_39_V2_IT2FWT	40.0274	6.72706	0.168062	41.4931	6.99581	0.168602	42.9588	7.52054	0.175064	0.632433	0.106288	0.168062	0.655591	0.110534	0.168602	0.678749	0.118825	0.175064	30.1691	5.80738	0.192494	31.1835	5.89048	0.188898	32.1978	6.13294	0.190477	0.476672	0.0917567	0.192494	0.492699	0.0930696	0.188898	0.508726	0.0969005	0.190477	90.4185	11.1752	0.123594	1.35417	0.238404	0.176052	30.7925	6.9377	0.225304	33.9894	4.00811	0.117922	34.6037
SS_40_V2_IT2FWT	80.9565	3.31235	0.0409152	81.2887	2.07339	0.0255065	81.6209	1.52903	0.0187333	1.37626	0.0563099	0.0409152	1.38191	0.0352476	0.0255065	1.38756	0.0259935	0.0187333	69.0689	4.3137	0.062455	69.3438	3.57629	0.0515734	69.6186	3.19768	0.0459314	1.17417	0.0733329	0.062455	1.17884	0.060797	0.0515734	1.18352	0.0543605	0.0459314	101.85	3.63497	0.0356896	1.17958	0.0420745	0.035669	20.9153	1.53737	0.0735043	39.4338	0.831355	0.0210823	39.5423
SS_44_V2_IT2FWT	76.9047	3.69817	0.0480876	77.9747	2.89545	0.0371331	79.0447	3.96795	0.0501988	1.33814	0.0643481	0.0480876	1.35676	0.0503808	0.0371331	1.37538	0.0690423	0.0501988	86.7508	3.20348	0.0369274	88.0526	4.69327	0.0533007	89.3544	7.14034	0.0799103	1.50946	0.0557406	0.0369274	1.53212	0.0816629	0.0533007	1.55477	0.124242	0.0799103	137.316	7.62585	0.0555351	0.876364	0.0488923	0.0557899	15.0246	1.86189	0.123923	42.8691	0.812656	0.0189567	42.4877
SS_46_V2_IT2FWT	81.7875	4.6895	0.0573376	81.3465	3.3432	0.0410983	80.9054	2.51268	0.0310571	1.43128	0.0820663	0.0573376	1.42356	0.058506	0.0410983	1.41584	0.043972	0.0310571	87.0357	7.71694	0.0886641	86.5323	6.43865	0.0744075	86.0288	5.4686	0.063567	1.52313	0.135046	0.0886641	1.51431	0.112676	0.0744075	1.5055	0.0957004	0.063567	126.826	4.94131	0.0389613	0.9475	0.0377308	0.0398214	23.9297	2.92821	0.122367	38.0815	1.40862	0.0369895	38.0352
SS_47_V2_IT2FWT	88.5031	4.84027	0.0546904	86.6077	2.97624	0.0343646	84.7123	3.46203	0.0408681	1.50455	0.0822846	0.0546904	1.47233	0.0505961	0.0343646	1.44011	0.0588545	0.0408681	89.8969	8.02372	0.0892547	87.9094	6.10956	0.0694984	85.9219	5.33648	0.0621085	1.52825	0.136403	0.0892547	1.49446	0.103862	0.0694984	1.46067	0.0907201	0.0621085	122.439	4.99539	0.040799	0.981667	0.0437321	0.0445489	30.9508	4.14965	0.134072	36.0053	3.11995	0.0866527	34.5246
SS_50_V2_IT2FWT	88.1379	3.97073	0.0450513	87.5618	4.16171	0.0475289	86.9856	5.36814	0.061713	1.37495	0.0619434	0.0450513	1.36596	0.0649227	0.0475289	1.35698	0.083743	0.061713	102.26	3.39295	0.0331795	101.595	3.80162	0.0374193	100.93	5.539	0.0548797	1.59526	0.0529301	0.0331795	1.58488	0.0593052	0.0374193	1.57451	0.0864084	0.0548797	139.141	1.40804	0.0101195	0.8625	0.00866025	0.0100409	18.6993	3.23741	0.173131	41.5884	1.99713	0.0480213	40.6504
SS_52_V2_IT2FWT	79.0577	2.35877	0.0298361	79.1933	1.83825	0.0232122	79.3288	1.80087	0.0227013	1.40723	0.0419862	0.0298361	1.40964	0.0327209	0.0232122	1.41205	0.0320555	0.0227013	82.9147	6.31355	0.0761451	83.0078	5.52633	0.066576	83.1009	4.79109	0.0576539	1.47588	0.112381	0.0761451	1.47754	0.0983687	0.066576	1.4792	0.0852814	0.0576539	124.088	7.62205	0.0614244	0.970714	0.0642967	0.0662365	18.9515	2.61501	0.137984	37.1051	1.24923	0.0336672	40.5242
SS_54_V2_IT2FWT	81.2668	5.44265	0.0669726	80.738	5.03978	0.0624214	80.2092	6.86201	0.0855513	1.3409	0.0898038	0.0669726	1.33218	0.0831564	0.0624214	1.32345	0.113223	0.0855513	87.0431	5.46176	0.0627477	86.5054	5.49882	0.0635661	85.9677	7.76083	0.0902761	1.43621	0.090119	0.0627477	1.42734	0.0907304	0.0635661	1.41847	0.128054	0.0902761	127.717	2.81106	0.0220101	0.94	0.0207802	0.0221066	25.475	1.66354	0.0653008	34.4939	1.28592	0.0372796	37.2625
SS_55_V2_IT2FWT	79.7836	12.3361	0.154619	80.0423	11.9509	0.149308	80.301	11.8541	0.147621	1.15686	0.178873	0.154619	1.16061	0.173289	0.149308	1.16436	0.171885	0.147621	108.154	16.958	0.156795	108.54	16.6624	0.153514	108.926	16.7725	0.153981	1.56823	0.245891	0.156795	1.57383	0.241605	0.153514	1.57943	0.243202	0.153981	161.958	12.3672	0.0763601	0.745294	0.0608911	0.0817007	14.9377	5.5578	0.372066	42.1975	3.49185	0.0827501	42.5312
SS_57_V2_IT2FWT	71.6501	3.98707	0.0556464	72.1047	3.74981	0.0520051	72.5593	3.60659	0.0497055	1.23238	0.0685776	0.0556464	1.2402	0.0644967	0.0520051	1.24802	0.0620334	0.0497055	59.3253	7.89668	0.133108	59.6818	7.74295	0.129737	60.0383	7.61722	0.126873	1.0204	0.135823	0.133108	1.02653	0.133179	0.129737	1.03266	0.131016	0.126873	99.5665	8.48899	0.0852595	1.215	0.124344	0.102341	21.5969	2.67756	0.123979	35.8516	2.99684	0.0835903	39.2016
SS_60_v2_IT2FWT	86.2643	3.50413	0.0406208	86.7579	2.80644	0.0323479	87.2515	2.63088	0.0301528	1.49237	0.0606214	0.0406208	1.50091	0.0485514	0.0323479	1.50945	0.0455142	0.0301528	79.1794	5.29744	0.0669042	79.6145	4.69942	0.0590271	80.0496	4.32659	0.0540488	1.3698	0.0916456	0.0669042	1.37733	0.0812999	0.0590271	1.38486	0.07485	0.0540488	109.415	3.68529	0.0336817	1.09792	0.0381062	0.0347077	21.6723	4.4582	0.205709	38.672	3.1516	0.0814955	39.1638
SS_61_V2_IT2FWT	89.9337	3.1674	0.0352193	90.1449	2.72777	0.0302598	90.3561	2.51973	0.0278866	1.42095	0.0500449	0.0352193	1.42429	0.0430988	0.0302598	1.42763	0.0398117	0.0278866	107.768	5.18707	0.0481316	108.009	4.45739	0.0412686	108.251	3.87111	0.0357607	1.70274	0.0819556	0.0481316	1.70655	0.0704268	0.0412686	1.71036	0.0611636	0.0357607	143.506	2.57153	0.0179192	0.836429	0.0149204	0.0178383	21.241	2.12725	0.100148	38.4355	0.764846	0.0198995	39.3795
SS_65_V2_IT2FWT	85.8001	5.51894	0.0643232	85.7878	4.18315	0.0487616	85.7754	3.23539	0.0377193	1.3728	0.0883031	0.0643232	1.3726	0.0669304	0.0487616	1.37241	0.0517662	0.0377193	90.534	7.50662	0.082915	90.4853	6.00863	0.0664045	90.4367	4.70898	0.0520694	1.44854	0.120106	0.082915	1.44777	0.0961381	0.0664045	1.44699	0.0753438	0.0520694	126.053	4.10637	0.0325766	0.952917	0.0313672	0.032917	23.4167	1.93862	0.0827879	38.4368	1.1239	0.0292403	38.2916
SS_68_V2_IT2FWT	87.7246	4.97488	0.0567102	88.8792	3.7505	0.0421977	90.0339	2.59019	0.028769	1.37728	0.0781057	0.0567102	1.3954	0.0588829	0.0421977	1.41353	0.0406659	0.028769	100.205	7.1951	0.0718036	101.511	6.01041	0.0592094	102.817	4.95388	0.0481816	1.57322	0.112963	0.0718036	1.59372	0.0943634	0.0592094	1.61422	0.0777759	0.0481816	134.258	7.34468	0.0547056	0.896364	0.051628	0.0575972	16.2771	3.39952	0.208853	41.0371	1.36872	0.0333531	41.8614
SS_77_V2_IT2FWT	88.284	2.70023	0.0305857	88.3591	1.09126	0.0123502	88.4342	1.61504	0.0182626	1.43903	0.0440137	0.0305857	1.44025	0.0177875	0.0123502	1.44148	0.0263251	0.0182626	102.636	4.74712	0.0462518	102.7	2.91082	0.028343	102.763	2.12851	0.0207128	1.67297	0.077378	0.0462518	1.67401	0.0474464	0.028343	1.67504	0.0346947	0.0207128	138.515	3.70238	0.0267291	0.866875	0.0232897	0.0268663	15.9014	2.85612	0.179614	41.5148	2.18991	0.0527501	42.0493
SS_82_V2_IT2FWT	84.5536	5.2077	0.0615904	85.7057	3.90496	0.0455624	86.8577	3.90584	0.0449683	1.39514	0.085927	0.0615904	1.41414	0.0644318	0.0455624	1.43315	0.0644464	0.0449683	81.9175	8.38867	0.102404	82.9763	7.23863	0.0872373	84.0351	6.67618	0.0794451	1.35164	0.138413	0.102404	1.36911	0.119437	0.0872373	1.38658	0.110157	0.0794451	117.237	7.03872	0.0600383	1.027	0.0636483	0.061975	23.689	3.43835	0.145145	37.6689	1.96932	0.0522797	38.1555
SS_86_V2_IT2FWT	82.5959	2.66987	0.0323244	83.6149	1.91598	0.0229143	84.6338	1.79803	0.0212449	1.47021	0.0475236	0.0323244	1.48834	0.0341044	0.0229143	1.50648	0.032005	0.0212449	71.6321	5.63625	0.0786834	72.5286	5.62067	0.0774959	73.4252	5.81614	0.0792118	1.27505	0.100325	0.0786834	1.29101	0.100048	0.0774959	1.30697	0.103527	0.0792118	103.824	5.98387	0.057635	1.1595	0.0712371	0.0614378	26.9471	3.75952	0.139515	36.0166	0.543951	0.0151028	36.5265
SS_89_V2_IT2FWT	86.485	4.85914	0.0561848	87.4053	3.34802	0.0383046	88.3255	2.16156	0.0244727	1.55673	0.0874645	0.0561848	1.57329	0.0602644	0.0383046	1.58986	0.0389081	0.0244727	81.6038	7.64181	0.0936452	82.422	6.34787	0.0770168	83.2401	5.16161	0.0620087	1.46887	0.137553	0.0936452	1.4836	0.114262	0.0770168	1.49832	0.0929091	0.0620087	111.725	5.14346	0.0460366	1.07611	0.050111	0.0465667	19.1547	1.71195	0.0893747	41.3687	1.15273	0.0278647	40.4226
SS_90_V2_IT2FWT	84.8161	3.29269	0.0388215	85.4295	2.89553	0.0338937	86.0429	2.56732	0.0298376	1.3825	0.0536708	0.0388215	1.3925	0.0471971	0.0338937	1.4025	0.0418473	0.0298376	118.32	9.19496	0.0777125	119.158	8.8085	0.0739227	119.996	8.46909	0.070578	1.92862	0.149878	0.0777125	1.94228	0.143579	0.0739227	1.95594	0.138046	0.070578	166.797	8.7199	0.0522786	0.721364	0.0405642	0.0562327	18.2678	3.10899	0.170189	39.2146	1.84881	0.0471459	40.8661
[truncated: 128 more columns]

## Sheet: ITUG
	Gait: Stride Length L (%stature)			Gait: Stride Length (%stature)			Gait: Stride Length R (%stature)			Gait: Stride Length SI L (m)			Gait: Stride Length SI (m)			Gait: Stride Length SI R (m)			Gait: Stride Velocity L (%stature/s)			Gait: Stride Velocity (%stature/s)			Gait: Stride Velocity R (%stature/s)			Gait: Stride Velocity SI L (m/s)			Gait: Stride Velocity SI (m/s)			Gait: Stride Velocity SI R (m/s)			Gait: Cadence (steps/min)			Gait: Gait Cycle Time (seconds)			Gait: Double Support (%)			Gait: Swing L (%)			Gait: Swing (%)
	Mean	Standard_Deviation	CoV	Mean	Standard_Deviation	CoV	Mean	Standard_Deviation	CoV	Mean	Standard_Deviation	CoV	Mean	Standard_Deviation	CoV	Mean	Standard_Deviation	CoV	Mean	Standard_Deviation	CoV	Mean	Standard_Deviation	CoV	Mean	Standard_Deviation	CoV	Mean	Standard_Deviation	CoV	Mean	Standard_Deviation	CoV	Mean	Standard_Deviation	CoV	Mean	Standard_Deviation	CoV	Mean	Standard_Deviation	CoV	Mean	Standard_Deviation	CoV	Mean	Standard_Deviation	CoV	Mean
SS_02_ITUG	83.1817	3.21322	0.0386289	82.8468	3.95875	0.0477839	82.5119	4.82556	0.0584832	1.35586	0.0523755	0.0386289	1.3504	0.0645276	0.0477839	1.34494	0.0786565	0.0584832	84.4135	4.84339	0.057377	84.0768	5.40681	0.064308	83.7401	6.11046	0.0729694	1.37594	0.0789473	0.057377	1.37045	0.088131	0.064308	1.36496	0.0996005	0.0729694	121.739	4.23772	0.0348099	0.986842	0.0341651	0.0346206	24.2163	3.82171	0.157815	38.7571	3.39964	0.0877165	37.8918
SS_03_ITUG	80.2545	2.0403	0.0254229	80.2084	2.27374	0.0283479	80.1623	2.81827	0.035157	1.34828	0.034277	0.0254229	1.3475	0.0381988	0.0283479	1.34673	0.0473469	0.035157	86.3466	6.48865	0.0751465	86.305	6.66179	0.0771889	86.2633	6.97194	0.0808215	1.45062	0.109009	0.0751465	1.44992	0.111918	0.0771889	1.44922	0.117129	0.0808215	129.02	7.76618	0.0601936	0.933333	0.0571119	0.0611913	17.7899	4.54931	0.255725	40.8787	3.00099	0.0734121	41.1051
SS_04_ITUG	87.3027	2.74994	0.0314989	87.1443	2.27801	0.0261407	86.9858	2.02013	0.0232237	1.327	0.041799	0.0314989	1.32459	0.0346258	0.0261407	1.32218	0.030706	0.0232237	100.572	3.1995	0.0318131	100.413	3.45698	0.0344278	100.253	3.94724	0.0393726	1.52869	0.0486324	0.0318131	1.52627	0.0525461	0.0344278	1.52385	0.059998	0.0393726	138.362	6.0585	0.0437874	0.868824	0.0372294	0.0428504	12.1685	2.92007	0.23997	42.9891	2.26606	0.0527124	43.9158
SS_05_ITUG	78.1763	1.26305	0.0161565	78.2312	1.85266	0.0236819	78.2861	2.77885	0.0354961	1.21173	0.0195773	0.0161565	1.21258	0.0287163	0.0236819	1.21343	0.0430721	0.0354961	73.0446	2.19032	0.0299861	73.0941	2.47367	0.0338423	73.1436	3.08702	0.0422049	1.13219	0.03395	0.0299861	1.13296	0.038342	0.0338423	1.13373	0.0478487	0.0422049	112.108	2.09211	0.0186616	1.07075	0.0197534	0.0184482	30.6238	2.93129	0.0957193	34.4288	2.35574	0.0684235	34.6881
SS_06_ITUG	80.8224	3.305	0.0408921	80.8356	3.20733	0.0396772	80.8488	3.24495	0.040136	1.35782	0.055524	0.0408921	1.35804	0.0538832	0.0396772	1.35826	0.0545151	0.040136	78.1396	3.88763	0.0497524	78.1434	3.62744	0.0464202	78.1471	3.46827	0.0443812	1.31275	0.0653123	0.0497524	1.31281	0.0609409	0.0464202	1.31287	0.0582669	0.0443812	116.046	4.35516	0.0375296	1.03545	0.0386039	0.0372821	26.6546	1.84053	0.069051	36.5891	1.12394	0.0307178	36.6727
SS_07_ITUG	86.5418	2.29449	0.0265131	86.8986	2.52556	0.0290632	87.2555	2.86367	0.0328194	1.55775	0.0413008	0.0265131	1.56418	0.04546	0.0290632	1.5706	0.0515461	0.0328194	115.272	7.32215	0.0635204	115.736	7.29074	0.0629944	116.2	7.34454	0.0632059	2.0749	0.131799	0.0635204	2.08325	0.131233	0.0629944	2.09161	0.132202	0.0632059	159.794	8.33357	0.052152	0.752778	0.0390601	0.051888	16.1944	1.91846	0.118464	42.9732	1.52505	0.0354884	41.9028
SS_08_ITUG	82.6584	1.62609	0.0196724	82.7456	1.53418	0.0185409	82.8327	1.56628	0.018909	1.306	0.0256922	0.0196724	1.30738	0.02424	0.0185409	1.30876	0.0247473	0.018909	96.946	3.01172	0.0310659	97.0509	3.04208	0.0313452	97.1558	3.15861	0.0325108	1.53175	0.0475851	0.0310659	1.5334	0.0480649	0.0313452	1.53506	0.049906	0.0325108	140.155	3.90011	0.027827	0.856842	0.0246763	0.0287991	14.1603	1.4585	0.102999	42.3721	1.09953	0.0259494	42.9198
SS_09_ITUG	88.913	2.46196	0.0276895	88.975	3.16096	0.0355263	89.0371	4.10402	0.0460934	1.62711	0.0450538	0.0276895	1.62824	0.0578455	0.0355263	1.62938	0.0751037	0.0460934	91.9883	4.23891	0.0460809	92.0636	4.93668	0.0536225	92.1388	5.80597	0.0630133	1.68339	0.077572	0.0460809	1.68476	0.0903412	0.0536225	1.68614	0.106249	0.0630133	124.234	6.77572	0.05454	0.968333	0.0531664	0.0549051	20.2645	3.30085	0.162889	41.0084	3.28519	0.0801102	39.8678
SS_10_ITUG	83.9039	3.26162	0.0388733	83.5361	2.30772	0.0276255	83.1682	2.31486	0.0278334	1.31729	0.0512075	0.0388733	1.31152	0.0362313	0.0276255	1.30574	0.0363432	0.0278334	93.3762	3.72441	0.0398861	92.9865	3.32347	0.0357414	92.5969	3.87361	0.041833	1.46601	0.0584733	0.0398861	1.45989	0.0521785	0.0357414	1.45377	0.0608156	0.041833	133.435	4.37661	0.0327995	0.900227	0.029215	0.0324529	13.9754	2.51113	0.179682	42.0494	1.79232	0.0426242	43.0123
SS_11_ITUG	88.5235	1.06082	0.0119834	88.4217	0.970348	0.0109741	88.32	1.24105	0.0140517	1.59342	0.0190947	0.0119834	1.59159	0.0174663	0.0109741	1.58976	0.0223388	0.0140517	89.4658	2.64665	0.0295829	89.3628	2.59912	0.029085	89.2599	2.69695	0.0302146	1.61038	0.0476398	0.0295829	1.60853	0.0467842	0.029085	1.60668	0.0485451	0.0302146	120.326	3.6887	0.0306559	0.998125	0.0311606	0.0312191	15.0252	2.12876	0.14168	42.7203	2.03825	0.0477115	42.4874
SS_12_ITUG	68.0752	4.91851	0.0722511	67.1557	4.43483	0.066038	66.2363	4.13919	0.0624913	1.05516	0.0762369	0.0722511	1.04091	0.0687399	0.066038	1.02666	0.0641574	0.0624913	76.6115	5.94375	0.0775831	75.5805	5.47768	0.0724748	74.5495	5.21719	0.069983	1.18748	0.0921282	0.0775831	1.1715	0.0849041	0.0724748	1.15552	0.0808665	0.069983	134.824	2.85354	0.0211649	0.890417	0.0190046	0.0213435	9.69199	3.03847	0.313503	42.5286	2.27175	0.0534169	45.154
SS_13_ITUG	91.2212	2.04633	0.0224326	90.4473	2.53627	0.0280415	89.6733	3.10071	0.0345778	1.68759	0.0378571	0.0224326	1.67327	0.046921	0.0280415	1.65896	0.0573631	0.0345778	82.9596	3.05569	0.0368335	82.2574	3.37005	0.0409695	81.5553	3.76028	0.0461071	1.53475	0.0565303	0.0368335	1.52176	0.0623459	0.0409695	1.50877	0.0695652	0.0461071	109.123	2.87355	0.0263332	1.10038	0.0290446	0.026395	23.7708	3.14639	0.132364	38.8187	2.54887	0.0656609	38.1146
SS_14_ITUG	83.2639	3.77571	0.0453462	83.5669	3.34147	0.0399856	83.8698	3.06935	0.0365966	1.33222	0.0604113	0.0453462	1.33707	0.0534635	0.0399856	1.34192	0.0491095	0.0365966	103.311	5.48934	0.0531343	103.696	5.22651	0.0504022	104.082	5.16511	0.0496255	1.65297	0.0878294	0.0531343	1.65914	0.0836242	0.0504022	1.66531	0.0826417	0.0496255	148.935	5.52565	0.0371011	0.806786	0.0309222	0.0383276	14.2159	4.14556	0.291615	46.0258	2.86291	0.0622023	42.8921
SS_15_ITUG	66.6653	2.5132	0.0376987	66.2174	2.38299	0.0359874	65.7696	2.61841	0.0398118	1.25331	0.0472481	0.0376987	1.24489	0.0448002	0.0359874	1.23647	0.0492261	0.0398118	65.6951	2.81557	0.0428581	65.2549	2.73201	0.0418667	64.8147	2.95904	0.0456539	1.23507	0.0529327	0.0428581	1.22679	0.0513618	0.0418667	1.21852	0.05563	0.0456539	118.257	2.56553	0.0216945	1.0152	0.022243	0.0219099	20.4258	1.94186	0.0950693	36.3812	1.59656	0.0438842	39.7871
SS_16_ITUG	88.3427	1.30221	0.0147404	88.3909	1.43646	0.0162512	88.4391	1.94359	0.0219765	1.48416	0.0218771	0.0147404	1.48497	0.0241325	0.0162512	1.48578	0.0326522	0.0219765	89.9652	2.61457	0.029062	90.0128	2.63307	0.0292522	90.0603	2.89923	0.0321921	1.51142	0.0439248	0.029062	1.51221	0.0442356	0.0292522	1.51301	0.048707	0.0321921	122.198	2.80451	0.0229506	0.9825	0.0226569	0.0230604	29.1786	1.9638	0.0673027	36.3161	1.80175	0.049613	35.4107
SS_17_ITUG	88.3277	0.799206	0.0090482	88.1136	1.03588	0.0117561	87.8996	1.38108	0.0157121	1.41324	0.0127873	0.0090482	1.40982	0.016574	0.0117561	1.40639	0.0220974	0.0157121	85.0229	2.96962	0.0349273	84.8237	3.20469	0.0377806	84.6244	3.47143	0.0410216	1.36037	0.0475139	0.0349273	1.35718	0.0512751	0.0377806	1.35399	0.0555428	0.0410216	115.507	3.81879	0.033061	1.04	0.035807	0.0344298	23.4192	1.54196	0.0658419	38.9166	1.36193	0.034996	38.2904
SS_18_ITUG	48.9084	4.59035	0.093856	48.6255	4.33059	0.08906	48.3425	4.43505	0.0917421	0.767863	0.0720685	0.093856	0.76342	0.0679902	0.08906	0.758978	0.0696302	0.0917421	33.4094	4.16063	0.124535	33.1864	3.77342	0.113704	32.9634	3.57983	0.1086	0.524528	0.0653219	0.124535	0.521026	0.0592427	0.113704	0.517525	0.0562034	0.1086	81.8657	5.57664	0.0681194	1.4723	0.0976573	0.0663298	46.2243	3.47648	0.075209	31.1113	2.53381	0.0814434	26.8879
SS_19_ITUG	54.3135	4.51324	0.0830961	55.6173	4.25885	0.0765741	56.9211	4.31398	0.0757887	0.966781	0.0803357	0.0830961	0.989988	0.0758075	0.0765741	1.0132	0.0767888	0.0757887	44.5083	5.15675	0.11586	45.57	5.01959	0.110151	46.6317	5.04882	0.10827	0.792247	0.0917901	0.11586	0.811146	0.0893487	0.110151	0.830044	0.089869	0.10827	98.1906	5.54475	0.0564692	1.22587	0.0697015	0.0568588	19.6273	3.04617	0.155201	46.3331	3.1633	0.068273	40.1864
SS_20_ITUG	83.034	1.54894	0.0186543	83.08	1.63271	0.0196522	83.1261	1.81756	0.0218651	1.30363	0.0243183	0.0186543	1.30436	0.0256335	0.0196522	1.30508	0.0285358	0.0218651	87.5494	2.24526	0.0256456	87.599	2.35157	0.0268447	87.6485	2.53476	0.0289197	1.37453	0.0352506	0.0256456	1.3753	0.0369197	0.0268447	1.37608	0.0397958	0.0289197	126.533	2.63046	0.0207888	0.94875	0.0195363	0.0205916	19.7873	2.23193	0.112796	39.9554	2.02178	0.0506009	40.1063
SS_21_ITUG	85.0162	2.77296	0.0326169	85.2427	2.75044	0.032266	85.4693	2.80316	0.0327972	1.5558	0.0507452	0.0326169	1.55994	0.050333	0.032266	1.56409	0.0512978	0.0327972	81.1842	3.22803	0.0397618	81.4076	3.40246	0.0417953	81.631	3.62274	0.0443795	1.48567	0.059073	0.0397618	1.48976	0.062265	0.0417953	1.49385	0.0662961	0.0443795	114.587	2.40359	0.0209761	1.04767	0.0218654	0.0208706	23.0255	2.30676	0.100183	39.1364	0.980016	0.025041	38.4872
SS_22_ITUG	89.7201	2.81948	0.0314253	90.0187	2.53079	0.0281141	90.3172	2.3229	0.0257193	1.46244	0.0459575	0.0314253	1.4673	0.0412519	0.0281141	1.47217	0.0378633	0.0257193	102.497	3.9606	0.038641	102.847	3.94777	0.0383849	103.197	4.02723	0.0390248	1.67071	0.0645578	0.038641	1.67641	0.0643487	0.0383849	1.6821	0.0656438	0.0390248	137.108	3.80775	0.0277718	0.875833	0.0241052	0.0275226	21.7648	2.63686	0.121152	39.6061	1.53129	0.038663	39.1176
SS_23_ITUG	75.708	1.86688	0.0246589	75.2598	1.71323	0.0227642	74.8116	2.11138	0.0282227	1.27189	0.0313635	0.0246589	1.26436	0.0287822	0.0227642	1.25684	0.0354713	0.0282227	75.7322	2.68425	0.035444	75.2888	2.70413	0.0359168	74.8454	3.08015	0.0411536	1.2723	0.0450955	0.035444	1.26485	0.0454294	0.0359168	1.2574	0.0517466	0.0411536	120.07	4.08234	0.0339997	1.00058	0.0355057	0.0354852	33.1192	3.00159	0.0906301	32.7381	2.90425	0.0887115	33.4404
SS_24_ITUG	67.4554	3.29461	0.0488413	68.0612	3.29511	0.048414	68.667	3.54764	0.0516644	1.11301	0.0543611	0.0488413	1.12301	0.0543694	0.048414	1.13301	0.0585361	0.0516644	77.7967	5.13832	0.066048	78.5096	5.36497	0.0683353	79.2224	5.78439	0.0730146	1.28365	0.0847823	0.066048	1.29541	0.0885221	0.0683353	1.30717	0.0954425	0.0730146	138.358	5.24877	0.0379361	0.8685	0.0329713	0.0379635	11.4859	2.56038	0.222916	43.6652	1.76949	0.040524	44.2571
SS_25_ITUG	88.1326	3.37847	0.0383339	88.2492	3.36317	0.03811	88.3657	3.47752	0.0393537	1.63045	0.0625017	0.0383339	1.63261	0.0622187	0.03811	1.63477	0.0643341	0.0393537	77.4129	3.78536	0.0488983	77.5203	3.87733	0.0500169	77.6277	4.04955	0.0521664	1.43214	0.0700291	0.0488983	1.43413	0.0717305	0.0500169	1.43611	0.0749167	0.0521664	105.394	2.87542	0.0272826	1.13938	0.0309771	0.0271878	27.214	3.46618	0.127367	35.4592	2.18007	0.0614811	36.393
SS_26_ITUG	80.4006	1.38925	0.0172791	79.9831	1.39928	0.0174947	79.5657	1.51606	0.0190541	1.51153	0.0261179	0.0172791	1.50368	0.0263064	0.0174947	1.49583	0.0285018	0.0190541	72.4874	2.61913	0.0361322	72.1167	2.77506	0.0384801	71.746	2.96375	0.0413089	1.36276	0.0492396	0.0361322	1.35579	0.0521711	0.0384801	1.34882	0.0557185	0.0413089	108.169	2.67383	0.0247189	1.11	0.027798	0.0250432	20.5256	1.14619	0.0558421	40.1206	0.830035	0.0206885	39.7372
SS_28_ITUG	81.0103	1.66113	0.0205052	80.939	1.73076	0.0213835	80.8678	1.97678	0.0244446	1.27996	0.0262458	0.0205052	1.27884	0.027346	0.0213835	1.27771	0.0312331	0.0244446	80.3554	3.32052	0.0413229	80.2849	3.35547	0.0417945	80.2144	3.48748	0.043477	1.26962	0.0524642	0.0413229	1.2685	0.0530164	0.0417945	1.26739	0.0551022	0.043477	119.007	3.55217	0.0298484	1.0092	0.0299193	0.0296466	30.5035	2.05746	0.0674502	34.4114	0.710907	0.0206591	34.7483
SS_29_ITUG	90.4489	1.3711	0.0151588	90.4169	1.60773	0.0177813	90.3849	2.05433	0.0227287	1.47432	0.0223489	0.0151588	1.4738	0.0262059	0.0177813	1.47327	0.0334855	0.0227287	101.344	6.07714	0.0599652	101.308	6.1439	0.0606455	101.273	6.29696	0.0621784	1.65191	0.0990573	0.0599652	1.65133	0.100146	0.0606455	1.65074	0.10264	0.0621784	134.408	6.8921	0.0512776	0.895	0.0467099	0.0521899	20.4449	3.47743	0.170088	41.1943	2.23589	0.0542768	39.7776
SS_30_ITUG	81.1816	2.19715	0.0270646	81.4822	2.18117	0.0267687	81.7828	2.5551	0.0312426	1.30702	0.0353741	0.0270646	1.31186	0.0351169	0.0267687	1.3167	0.0411372	0.0312426	77.7162	2.83017	0.0364168	78.0182	3.21833	0.041251	78.3201	3.81192	0.048671	1.25123	0.0455658	0.0364168	1.25609	0.0518151	0.041251	1.26095	0.0613719	0.048671	114.93	4.55502	0.039633	1.04567	0.0419977	0.0401636	21.7782	2.47914	0.113836	37.4846	1.35476	0.0361416	39.1109
SS_31_ITUG	90.8283	2.08526	0.0229583	90.7588	1.98649	0.0218875	90.6893	2.00544	0.0221133	1.52592	0.0350324	0.0229583	1.52475	0.033373	0.0218875	1.52358	0.0336914	0.0221133	82.9282	3.17226	0.0382531	82.8669	3.17683	0.0383366	82.8055	3.24152	0.0391462	1.39319	0.053294	0.0382531	1.39216	0.0533708	0.0383366	1.39113	0.0544576	0.0391462	109.556	3.12198	0.0284966	1.09615	0.0313684	0.0286168	22.2909	3.65782	0.164095	41.1344	1.27855	0.0310822	38.8546
SS_32_ITUG	75.7464	2.14184	0.0282764	76.1999	2.08748	0.0273948	76.6534	2.19984	0.0286986	1.27254	0.0359829	0.0282764	1.28016	0.0350697	0.0273948	1.28778	0.0369574	0.0286986	63.8539	3.75247	0.0587665	64.2351	3.73156	0.0580922	64.6164	3.77818	0.0584709	1.07274	0.0630414	0.0587665	1.07915	0.0626901	0.0580922	1.08555	0.0634734	0.0584709	101.104	4.03991	0.039958	1.18875	0.0481438	0.0404995	27.36	2.18506	0.0798631	36.2134	1.62618	0.0449054	36.32
SS_33_ITUG	79.2503	2.43989	0.0307871	79.5976	2.53383	0.031833	79.9449	2.69666	0.0337315	1.45028	0.04465	0.0307871	1.45664	0.0463691	0.031833	1.46299	0.049349	0.0337315	77.2786	2.68233	0.0347098	77.6197	2.83375	0.0365082	77.9608	3.0377	0.0389644	1.4142	0.0490866	0.0347098	1.42044	0.0518577	0.0365082	1.42668	0.0555898	0.0389644	117.009	1.47895	0.0126396	1.02571	0.0129877	0.0126621	18.582	1.92203	0.103435	38.8669	1.78663	0.045968	40.709
SS_34_ITUG	74.3694	2.89797	0.0389672	73.9273	2.96552	0.040114	73.4852	3.3423	0.0454827	1.21222	0.0472369	0.0389672	1.20501	0.048338	0.040114	1.19781	0.0544796	0.0454827	65.1756	3.60813	0.0553601	64.7939	3.73497	0.0576438	64.4123	4.0539	0.0629367	1.06236	0.0588124	0.0553601	1.05614	0.06088	0.0576438	1.04992	0.0660785	0.0629367	105.12	2.715	0.0258277	1.14229	0.0297811	0.0260713	30.7819	2.45177	0.0796496	35.5786	2.01779	0.0567136	34.609
SS_35_ITUG	73.7114	2.53622	0.0344075	73.3961	2.59623	0.0353728	73.0808	3.04104	0.041612	1.17938	0.0405796	0.0344075	1.17434	0.0415396	0.0353728	1.16929	0.0486566	0.041612	64.153	4.85176	0.075628	63.8854	4.94574	0.0774158	63.6177	5.19756	0.0816998	1.02645	0.0776282	0.075628	1.02217	0.0791318	0.0774158	1.01788	0.0831609	0.0816998	104.397	6.45532	0.0618345	1.1538	0.0732331	0.0634712	23.1183	4.5033	0.194794	35.9389	3.4529	0.0960768	38.4409
SS_36_ITUG	90.5264	1.38753	0.0153273	90.4894	1.24661	0.0137764	90.4524	1.35483	0.0149784	1.52084	0.0233104	0.0153273	1.52022	0.0209431	0.0137764	1.5196	0.0227612	0.0149784	85.2235	2.85616	0.0335137	85.1902	2.84455	0.0333906	85.1569	2.93293	0.0344415	1.43175	0.0479834	0.0335137	1.4312	0.0477884	0.0333906	1.43064	0.0492732	0.0344415	112.947	2.31535	0.0204995	1.06286	0.0214579	0.0201888	22.4338	0.987018	0.043997	38.7158	0.567974	0.0146703	38.7831
SS_37_ITUG	79.2624	2.79744	0.0352933	79.0466	2.62177	0.0331675	78.8307	2.82122	0.0357884	1.41087	0.0497943	0.0352933	1.40703	0.0466676	0.0331675	1.40319	0.0502178	0.0357884	67.2056	3.8296	0.0569834	67.0296	3.84621	0.0573808	66.8535	4.04476	0.0605018	1.19626	0.0681669	0.0569834	1.19313	0.0684625	0.0573808	1.18999	0.0719967	0.0605018	101.705	3.65764	0.0359631	1.1814	0.044053	0.0372888	28.7941	3.1846	0.110599	35.2898	2.07736	0.0588659	35.6029
SS_38_ITUG	81.6227	3.4066	0.041736	81.5137	3.35226	0.0411251	81.4047	3.72229	0.0457258	1.30596	0.0545056	0.041736	1.30422	0.0536362	0.0411251	1.30248	0.0595567	0.0457258	80.9522	4.20728	0.0519724	80.8591	4.44023	0.0549132	80.7661	4.95557	0.0613571	1.29523	0.0673164	0.0519724	1.29375	0.0710437	0.0549132	1.29226	0.0792891	0.0613571	119.045	4.58916	0.0385497	1.00947	0.039892	0.0395177	15.5353	4.34353	0.279591	41.9689	3.20774	0.0764314	42.2324
SS_39_ITUG	57.7625	2.96059	0.0512545	59.685	2.43144	0.040738	61.6074	2.2662	0.0367845	0.912647	0.0467773	0.0512545	0.943022	0.0384168	0.040738	0.973397	0.035806	0.0367845	47.8936	3.6956	0.0771626	49.4744	3.35933	0.0679003	51.0552	3.18644	0.0624118	0.756719	0.0583904	0.0771626	0.781695	0.0530774	0.0679003	0.806672	0.0503458	0.0624118	99.2576	5.22249	0.0526155	1.21242	0.0679567	0.0560505	23.1318	3.42524	0.148075	39.7381	1.96618	0.0494784	38.4341
SS_40_ITUG	77.2328	1.85458	0.0240128	77.3944	1.77977	0.0229961	77.5559	1.88875	0.0243534	1.31296	0.0315279	0.0240128	1.3157	0.0302561	0.0229961	1.31845	0.0321088	0.0243534	59.7215	3.33344	0.0558165	59.8443	3.26839	0.054615	59.9671	3.26604	0.0544639	1.01526	0.0566686	0.0558165	1.01735	0.0555627	0.054615	1.01944	0.0555227	0.0544639	92.7409	3.49249	0.0376586	1.29568	0.0488266	0.0376841	25.8555	1.96538	0.0760141	37.0396	1.36296	0.0367974	37.0722
SS_41_ITUG	63.9118	4.66394	0.0729746	64.2697	4.40934	0.0686068	64.6277	4.34941	0.0672995	1.00981	0.0736902	0.0729746	1.01546	0.0696676	0.0686068	1.02112	0.0687207	0.0672995	72.7988	4.63657	0.0636902	73.212	4.35853	0.059533	73.6252	4.35448	0.0591439	1.15022	0.0732579	0.0636902	1.15675	0.0688648	0.059533	1.16328	0.0688008	0.0591439	136.908	5.85935	0.0427978	0.87803	0.0368896	0.042014	18.3428	3.47557	0.189479	40.0733	2.09668	0.0523212	40.8286
SS_42_ITUG	79.637	1.655	0.0207818	79.9975	1.47403	0.018426	80.358	1.62917	0.0202739	1.23437	0.0256525	0.0207818	1.23996	0.0228475	0.018426	1.24555	0.0252521	0.0202739	82.6515	3.61047	0.0436831	83.0203	3.39927	0.0409451	83.3892	3.35073	0.0401818	1.2811	0.0559623	0.0436831	1.28682	0.0526887	0.0409451	1.29253	0.0519363	0.0401818	124.419	4.11793	0.0330974	0.9655	0.0322776	0.0334309	13.6886	3.59886	0.262909	42.3356	3.18085	0.0751342	43.1557
SS_43_ITUG	82.4103	2.28957	0.0277826	82.2129	2.13902	0.0260181	82.0156	2.30454	0.0280987	1.52459	0.0423571	0.0277826	1.52094	0.0395719	0.0260181	1.51729	0.0426339	0.0280987	73.159	2.2414	0.0306374	72.9859	2.19131	0.0300237	72.8127	2.38797	0.0327961	1.35344	0.041466	0.0306374	1.35024	0.0405392	0.0300237	1.34704	0.0441775	0.0327961	106.532	1.63779	0.0153737	1.12667	0.0173642	0.015412	21.7962	2.57921	0.118333	38.437	1.31131	0.0341159	39.1019
SS_44_ITUG	78.9933	2.40483	0.0304435	78.5168	2.13292	0.0271652	78.0402	1.93808	0.0248344	1.37448	0.0418441	0.0304435	1.36619	0.0371128	0.0271652	1.3579	0.0337226	0.0248344	78.6177	3.43196	0.0436537	78.1439	3.26258	0.0417509	77.6701	3.15345	0.0406005	1.36795	0.059716	0.0436537	1.3597	0.0567688	0.0417509	1.35146	0.0548699	0.0406005	119.411	3.26312	0.0273267	1.00565	0.0276053	0.0274502	23.0216	2.29889	0.099858	38.0867	1.137	0.0298529	38.4892
SS_45_ITUG	88.9541	1.34285	0.015096	89.4072	1.32608	0.0148319	89.8603	1.73741	0.0193346	1.361	0.0205456	0.015096	1.36793	0.020289	0.0148319	1.37486	0.0265824	0.0193346	104.008	3.49584	0.0336112	104.543	3.65465	0.0349582	105.079	4.03533	0.038403	1.59133	0.0534864	0.0336112	1.59951	0.0559161	0.0349582	1.6077	0.0617405	0.038403	140.327	4.8158	0.0343185	0.856111	0.0297813	0.0347868	18.135	1.28394	0.0707993	40.8527	0.51041	0.0124939	40.9325
SS_46_ITUG	81.0567	1.33453	0.0164641	81.6305	1.47329	0.0180483	82.2044	1.68494	0.020497	1.41849	0.0233542	0.0164641	1.42853	0.0257826	0.0180483	1.43858	0.0294865	0.020497	87.0718	2.28026	0.0261882	87.6849	2.24751	0.0256316	88.2979	2.28381	0.0258648	1.52376	0.0399045	0.0261882	1.53449	0.0393314	0.0256316	1.54521	0.0399666	0.0258648	128.941	4.13746	0.0320879	0.931538	0.0298178	0.0320092	22.9423	1.65559	0.0721633	37.8342	1.21747	0.0321791	38.5288
SS_47_ITUG	92.477	1.63293	0.0176577	92.4791	1.39847	0.015122	92.4811	1.33213	0.0144043	1.57211	0.0277599	0.0176577	1.57214	0.023774	0.015122	1.57218	0.0226461	0.0144043	97.5216	2.03235	0.02084	97.5322	2.26746	0.0232483	97.5428	2.59909	0.0266457	1.65787	0.0345499	0.02084	1.65805	0.0385468	0.0232483	1.65823	0.0441846	0.0266457	126.581	3.4156	0.0269834	0.948636	0.0256993	0.0270908	23.5442	1.87777	0.0797552	38.1171	1.321	0.0346563	38.2279
SS_48_ITUG	85.1049	2.52083	0.0296203	84.0885	2.41177	0.0286813	83.0721	3.19522	0.0384632	1.42976	0.04235	0.0296203	1.41269	0.0405177	0.0286813	1.39561	0.0536797	0.0384632	79.4624	2.33847	0.0294287	78.5234	2.57865	0.0328392	77.5844	3.48101	0.0448674	1.33497	0.0392864	0.0294287	1.31919	0.0433213	0.0328392	1.30342	0.058481	0.0448674	112.073	2.52997	0.0225743	1.07125	0.0241091	0.0225056	26.9836	3.22903	0.119666	37.8361	2.18223	0.0576758	36.5082
SS_49_ITUG	90.2062	1.50059	0.0166351	89.8439	1.47678	0.0164371	89.4817	1.79852	0.0200993	1.62371	0.0270106	0.0166351	1.61719	0.026582	0.0164371	1.61067	0.0323734	0.0200993	86.9464	1.83637	0.0211207	86.6034	2.11061	0.0243709	86.2603	2.56418	0.029726	1.56504	0.0330546	0.0211207	1.55886	0.0379909	0.0243709	1.55269	0.0461552	0.029726	115.29	2.68401	0.0232806	1.04139	0.024181	0.02322	24.6154	1.9383	0.0787432	36.0715	1.3996	0.0388007	37.6923
SS_50_ITUG	76.9972	4.16503	0.0540932	75.8507	3.72697	0.0491356	74.7043	3.73746	0.0500301	1.20116	0.0649744	0.0540932	1.18327	0.0581408	0.0491356	1.16539	0.0583044	0.0500301	89.509	4.40848	0.0492518	88.1778	3.90544	0.0442905	86.8466	3.97992	0.045827	1.39634	0.0687723	0.0492518	1.37557	0.0609248	0.0442905	1.35481	0.0620867	0.045827	139.005	4.83687	0.0347964	0.864231	0.0296399	0.0342963	11.3945	4.21479	0.369897	40.7098	4.48815	0.110247	44.3028
SS_51_ITUG	91.2797	0.677228	0.00741926	93.4036	3.02516	0.032388	95.5274	5.37309	0.0562466	1.50611	0.0111743	0.00741926	1.54116	0.0499151	0.032388	1.5762	0.088656	0.0562466	103.16	2.41371	0.0233977	105.582	5.10543	0.0483553	108.003	7.79715	0.0721939	1.70214	0.0398262	0.0233977	1.7421	0.0842396	0.0483553	1.78205	0.128653	0.0721939	135.611	2.16703	0.0159798	0.885	0.0141421	0.0159798	12.4693	4.9932	0.40044	44.6321	0.0857783	0.0019219	43.7654
SS_52_ITUG	77.4038	1.77607	0.0229455	76.9477	2.35995	0.0306696	76.4915	3.10681	0.0406164	1.37779	0.031614	0.0229455	1.36967	0.0420072	0.0306696	1.36155	0.0553013	0.0406164	70.6742	3.94557	0.0558275	70.2697	4.36943	0.0621808	69.8651	4.89596	0.0700773	1.258	0.0702311	0.0558275	1.2508	0.0777758	0.0621808	1.2436	0.0871481	0.0700773	109.511	4.27864	0.0390703	1.09737	0.0430235	0.0392061	21.7306	2.65567	0.122209	37.42	1.51429	0.0404672	39.1347
SS_53_ITUG	74.6309	1.52935	0.0204922	74.7276	1.46982	0.019669	74.8243	1.48602	0.0198601	1.30604	0.0267636	0.0204922	1.30773	0.0257218	0.019669	1.30942	0.0260053	0.0198601	71.143	2.86322	0.040246	71.2356	2.84718	0.0399686	71.3281	2.86657	0.0401885	1.245	0.0501064	0.040246	1.24662	0.0498257	0.0399686	1.24824	0.0501649	0.0401885	114.365	3.07524	0.0268896	1.05	0.0285482	0.0271888	26.8379	1.83387	0.0683315	36.0077	1.13137	0.0314202	36.5811
SS_54_ITUG	72.9585	4.07616	0.0558696	72.0612	4.29204	0.0595611	71.1639	4.71002	0.0661855	1.20381	0.0672567	0.0558696	1.18901	0.0708187	0.0595611	1.17421	0.0777154	0.0661855	73.4439	5.80935	0.0790992	72.5492	6.03777	0.0832231	71.6545	6.41098	0.0894707	1.21182	0.0958543	0.0790992	1.19706	0.0996233	0.0832231	1.1823	0.105781	0.0894707	120.701	4.7063	0.0389913	0.995645	0.0385949	0.0387638	28.5586	3.32694	0.116495	34.4072	2.49137	0.0724083	35.7207
SS_55_ITUG	87.5411	2.93709	0.0335509	87.5672	2.67578	0.0305569	87.5933	2.65358	0.0302944	1.26935	0.0425878	0.0335509	1.26972	0.0387988	0.0305569	1.2701	0.038477	0.0302944	96.5397	6.55125	0.0678607	96.5936	6.78176	0.0702092	96.6475	7.1197	0.0736667	1.39983	0.0949931	0.0678607	1.40061	0.0983355	0.0702092	1.40139	0.103236	0.0736667	132.271	6.64525	0.0502395	0.909474	0.0472844	0.051991	16.902	2.26433	0.133968	41.5384	1.21662	0.0292891	41.549
SS_56_ITUG	84.6046	2.87024	0.0339254	84.4858	2.82679	0.0334588	84.367	2.82783	0.0335182	1.37906	0.0467849	0.0339254	1.37712	0.0460767	0.0334588	1.37518	0.0460937	0.0335182	85.8277	3.46531	0.0403752	85.7092	3.48273	0.0406342	85.5907	3.53626	0.0413159	1.39899	0.0564845	0.0403752	1.39706	0.0567685	0.0406342	1.39513	0.057641	0.0413159	121.758	3.61355	0.0296782	0.986389	0.0293962	0.0298018	18.3994	2.25153	0.12237	40.8339	1.72877	0.0423366	40.8003
SS_57_ITUG	83.3015	1.9457	0.0233574	83.6344	2.27476	0.0271988	83.9674	2.80865	0.0334493	1.43278	0.0334661	0.0233574	1.43851	0.0391258	0.0271988	1.44424	0.0483088	0.0334493	79.0298	3.50728	0.0443793	79.3517	3.81124	0.0480298	79.6736	4.22971	0.053088	1.35931	0.0603253	0.0443793	1.36485	0.0655534	0.0480298	1.37039	0.072751	0.053088	113.822	3.5687	0.0313533	1.05528	0.0337583	0.03199	23.1655	4.12138	0.17791	39.4314	3.2441	0.0822719	38.4173
SS_58_ITUG	72.4998	2.18451	0.0301313	72.5533	2.22893	0.0307213	72.6069	2.53769	0.0349512	1.16725	0.0351707	0.0301313	1.16811	0.0358858	0.0307213	1.16897	0.0408569	0.0349512	62.284	3.29574	0.0529147	62.3322	3.36152	0.0539291	62.3803	3.55709	0.0570227	1.00277	0.0530615	0.0529147	1.00355	0.0541204	0.0539291	1.00432	0.0572692	0.0570227	103.044	3.13346	0.0304091	1.1656	0.0357748	0.0306921	24.2373	3.31579	0.136805	37.9135	1.33149	0.0351191	37.8813
SS_59_ITUG	79.8563	1.7445	0.0218456	81.0358	1.90953	0.0235641	82.2154	2.23214	0.0271499	1.38151	0.0301799	0.0218456	1.40192	0.0330349	0.0235641	1.42233	0.038616	0.0271499	86.4929	4.08967	0.0472833	87.784	4.52088	0.0515	89.0751	5.00865	0.0562295	1.49633	0.0707513	0.0472833	1.51866	0.0782111	0.0515	1.541	0.0866496	0.0562295	129.954	4.87829	0.0375386	0.924545	0.0335003	0.0362344	19.1508	2.78047	0.145188	39.0964	2.42504	0.0620273	40.4246
SS_60_ITUG	89.5051	2.47576	0.0276606	89.1919	2.69459	0.0302112	88.8788	3.07997	0.0346536	1.54844	0.0428307	0.0276606	1.54302	0.0466165	0.0302112	1.5376	0.0532835	0.0346536	84.976	2.75332	0.0324011	84.6739	2.7746	0.0327681	84.3717	2.96531	0.0351458	1.47008	0.0476324	0.0324011	1.46486	0.0480005	0.0327681	1.45963	0.0512999	0.0351458	113.928	1.90874	0.016754	1.05357	0.017368	0.0164849	18.0207	1.55505	0.0862923	40.9221	0.933694	0.0228164	40.9897
SS_61_ITUG	91.0113	2.09871	0.0230599	90.6264	2.21725	0.0244658	90.2415	2.39172	0.0265035	1.43798	0.0331597	0.0230599	1.4319	0.0350326	0.0244658	1.42582	0.0377891	0.0265035	98.7059	3.4427	0.0348784	98.2902	3.57311	0.0363527	97.8745	3.74495	0.0382627	1.55955	0.0543947	0.0348784	1.55299	0.0564552	0.0363527	1.54642	0.0591702	0.0382627	130.126	2.46974	0.0189796	0.9225	0.0178885	0.0193914	20.1881	2.90108	0.143702	39.5399	1.52528	0.0385758	39.9059
SS_62_ITUG	76.717	2.03144	0.0264797	76.295	2.30736	0.0302427	75.873	2.71491	0.0357822	1.18911	0.0314873	0.0264797	1.18257	0.0357641	0.0302427	1.17603	0.042081	0.0357822	63.475	2.85696	0.0450092	63.1234	2.94192	0.0466059	62.7718	3.12105	0.0497205	0.983862	0.0442829	0.0450092	0.978413	0.0455998	0.0466059	0.972963	0.0483762	0.0497205	99.2923	3.73752	0.0376416	1.21019	0.045053	0.0372282	19.8863	2.69746	0.135644	41.7344	1.93844	0.046447	40.0568
SS_63_ITUG	83.8561	2.49856	0.0297958	83.7425	1.94249	0.0231959	83.629	1.67918	0.0200789	1.36685	0.0407266	0.0297958	1.365	0.0316625	0.0231959	1.36315	0.0273706	0.0200789	86.3948	2.684	0.0310667	86.2851	2.42335	0.0280854	86.1753	2.47659	0.0287389	1.40823	0.0437492	0.0310667	1.40645	0.0395007	0.0280854	1.40466	0.0403683	0.0287389	123.658	2.76057	0.0223243	0.970882	0.0219542	0.0226126	17.7116	2.88231	0.162736	41.5567	1.43084	0.034431	41.1442
SS_64_ITUG	85.502	2.16149	0.02528	86.1058	2.15732	0.0250543	86.7096	2.39536	0.0276251	1.40223	0.0354485	0.02528	1.41214	0.0353801	0.0250543	1.42204	0.0392839	0.0276251	87.0817	3.75173	0.0430829	87.6933	3.67681	0.041928	88.3049	3.75356	0.0425068	1.42814	0.0615284	0.0430829	1.43817	0.0602996	0.041928	1.4482	0.0615584	0.0425068	122.213	4.13516	0.0338357	0.982941	0.0329326	0.0335042	17.2297	1.60573	0.0931953	41.4133	1.61288	0.038946	41.3851
SS_65_ITUG	87.5953	2.70799	0.0309148	86.8071	2.20294	0.0253774	86.0189	1.9192	0.0223114	1.40152	0.0433279	0.0309148	1.38891	0.0352471	0.0253774	1.3763	0.0307072	0.0223114	89.3189	1.98727	0.0222492	88.5253	1.80168	0.0203522	87.7317	1.97307	0.0224898	1.4291	0.0317964	0.0222492	1.4164	0.0288269	0.0203522	1.40371	0.0315691	0.0224898	122.446	3.85885	0.0315146	0.980938	0.0309956	0.031598	22.2675	2.30136	0.103351	38.6504	1.4097	0.0364732	38.8663
SS_66_ITUG	94.7367	3.99603	0.0421804	93.5735	3.34639	0.0357621	92.4104	2.8277	0.0305994	1.73368	0.0731274	0.0421804	1.7124	0.0612389	0.0357621	1.69111	0.0517469	0.0305994	93.9938	6.22281	0.0662045	92.8604	6.15363	0.0662676	91.7269	6.19685	0.0675576	1.72009	0.113877	0.0662045	1.69934	0.112611	0.0662676	1.6786	0.113402	0.0675576	119.406	11.5541	0.0967634	1.01313	0.0966931	0.0954404	17.4004	2.35046	0.135081	40.9976	0.723752	0.0176535	41.2998
SS_67_ITUG	79.9792	1.3567	0.0169631	80.1076	1.39477	0.0174112	80.2361	1.60618	0.0200181	1.38364	0.0234708	0.0169631	1.38586	0.0241296	0.0174112	1.38808	0.0277868	0.0200181	69.1104	2.318	0.0335405	69.2197	2.28326	0.0329857	69.329	2.33531	0.0336844	1.19561	0.0401014	0.0335405	1.1975	0.0395004	0.0329857	1.19939	0.0404008	0.0336844	103.685	2.71856	0.0262195	1.15813	0.0307095	0.0265165	35.1457	1.34121	0.0381614	32.01	0.737104	0.0230273	32.4272
SS_68_ITUG	87.0329	1.32898	0.0152699	87.2508	0.989765	0.0113439	87.4687	1.15389	0.0131921	1.36642	0.020865	0.0152699	1.36984	0.0155393	0.0113439	1.37326	0.0181161	0.0131921	85.224	4.42411	0.0519116	85.4285	4.16495	0.0487536	85.633	4.01968	0.0469407	1.33802	0.0694585	0.0519116	1.34123	0.0653897	0.0487536	1.34444	0.063109	0.0469407	117.49	5.49362	0.0467583	1.02344	0.0473539	0.0462695	21.6428	1.38651	0.0640635	38.5947	0.883603	0.0228944	39.1786
SS_69_ITUG	80.48	2.10557	0.0261627	80.519	2.35595	0.0292596	80.5579	2.9198	0.0362447	1.35206	0.0353736	0.0261627	1.35272	0.03958	0.0292596	1.35337	0.0490526	0.0362447	79.8357	2.50699	0.0314018	79.8768	2.79722	0.0350192	79.9179	3.33727	0.0417587	1.34124	0.0421174	0.0314018	1.34193	0.0469933	0.0350192	1.34262	0.0560661	0.0417587	119.057	2.96785	0.0249279	1.0085	0.0246074	0.0244	24.3954	2.2501	0.0922348	36.9351	2.27298	0.0615399	37.8023
SS_70_ITUG	89.3886	2.05002	0.0229338	89.7193	2.09239	0.0233215	90.0501	2.2827	0.0253492	1.45703	0.0334153	0.0229338	1.46243	0.034106	0.0233215	1.46782	0.0372079	0.0253492	93.8143	2.40214	0.0256052	94.1636	2.53892	0.0269629	94.513	2.8014	0.0296404	1.52917	0.0391548	0.0256052	1.53487	0.0413844	0.0269629	1.54056	0.0456629	0.0296404	125.95	2.10329	0.0166995	0.953	0.0158465	0.016628	12.1042	1.87518	0.15492	44.6656	1.3181	0.0295103	43.9479
SS_71_ITUG	85.2324	1.44526	0.0169567	86.4009	1.43163	0.0165697	87.5693	1.53907	0.0175755	1.49157	0.0252921	0.0169567	1.51201	0.0250536	0.0165697	1.53246	0.0269338	0.0175755	81.793	2.77741	0.0339565	82.9124	2.73071	0.0329349	84.0317	2.74285	0.0326406	1.43138	0.0486046	0.0339565	1.45097	0.0477875	0.0329349	1.47055	0.0479998	0.0326406	115.143	2.80415	0.0243536	1.04273	0.024735	0.0237214	21.8051	2.87588	0.13189	38.3582	1.8347	0.0478308	39.0975
SS_72_ITUG	57.7646	7.00579	0.121282	57.5931	6.88658	0.119573	57.4217	7.04004	0.122602	0.924233	0.112093	0.121282	0.92149	0.110185	0.119573	0.918747	0.112641	0.122602	45.7197	5.29213	0.115752	45.5839	5.1473	0.112919	45.4482	5.23376	0.115159	0.731515	0.0846742	0.115752	0.729343	0.0823568	0.112919	0.727171	0.0837402	0.115159	95.3875	7.15064	0.0749642	1.2645	0.0896989	0.0709363	32.5113	3.7555	0.115514	22.3117	2.20925	0.0990173	33.7444
SS_73_ITUG	86.4605	1.6622	0.0192249	85.8193	1.67576	0.0195266	85.1782	2.00978	0.023595	1.41795	0.02726	0.0192249	1.40744	0.0274825	0.0195266	1.39692	0.0329603	0.023595	89.2511	2.4139	0.0270462	88.5905	2.47417	0.0279282	87.93	2.77331	0.03154	1.46372	0.039588	0.0270462	1.45288	0.0405764	0.0279282	1.44205	0.0454824	0.03154	123.865	1.85133	0.0149464	0.969	0.0146629	0.015132	16.0949	1.40314	0.0871792	40.8018	1.07341	0.0263078	41.9526
SS_74_ITUG	87.6399	0.952537	0.0108688	89.3007	2.12888	0.0238395	90.9615	3.45399	0.037972	1.64763	0.0179077	0.0108688	1.67885	0.0400229	0.0238395	1.71008	0.064935	0.037972	93.1242	1.4702	0.0157875	94.8744	1.6116	0.0169867	96.6246	2.67344	0.0276683	1.75073	0.0276397	0.0157875	1.78364	0.030298	0.0169867	1.81654	0.0502606	0.0276683	127.516	2.11706	0.0166023	0.94125	0.0154785	0.0164446	10.2321	2.08364	0.203637	45.4166	0.285022	0.00627572	44.884
SS_75_ITUG	86.826	1.31688	0.0151668	86.8113	1.29545	0.0149225	86.7967	1.41928	0.0163518	1.5455	0.0234404	0.0151668	1.54524	0.0230589	0.0149225	1.54498	0.0252632	0.0163518	68.2382	2.15142	0.031528	68.2272	2.16053	0.0316667	68.2163	2.22553	0.0326246	1.21464	0.0382952	0.031528	1.21444	0.0384575	0.0316667	1.21425	0.0396144	0.0326246	94.2994	2.15935	0.0228988	1.27318	0.0292585	0.0229806	25.5164	1.13453	0.044463	36.7459	0.730367	0.0198761	37.2418
SS_76_ITUG	93.3047	1.74035	0.0186524	92.9651	1.87725	0.0201931	92.6254	2.2716	0.0245246	1.53953	0.0287158	0.0186524	1.53392	0.0309746	0.0201931	1.52832	0.0374815	0.0245246	101.44	2.52012	0.0248435	101.077	2.86777	0.0283723	100.714	3.37953	0.0335558	1.67376	0.0415819	0.0248435	1.66776	0.0473182	0.0283723	1.66177	0.0557622	0.0335558	130.457	1.77037	0.0135705	0.92	0.0125576	0.0136495	20.7993	2.78654	0.133973	41.2373	1.45248	0.0352226	39.6004
SS_77_ITUG	89.0923	2.01639	0.0226326	88.8305	2.02035	0.0227439	88.5686	2.22821	0.025158	1.4522	0.0328672	0.0226326	1.44794	0.0329317	0.0227439	1.44367	0.0363199	0.025158	95.4049	6.91222	0.0724515	95.1506	7.26695	0.0763731	94.8963	7.6681	0.080805	1.5551	0.112669	0.0724515	1.55095	0.118451	0.0763731	1.54681	0.12499	0.080805	127.585	9.4915	0.0743934	0.945357	0.06971	0.0737393	16.4282	2.07701	0.126429	41.8708	1.53809	0.0367343	41.7859
SS_78_ITUG	90.5384	6.34506	0.0700815	90.1556	5.24318	0.058157	89.7728	4.21795	0.0469848	1.53915	0.107866	0.0700815	1.53265	0.089134	0.058157	1.52614	0.0717052	0.0469848	109.97	5.34919	0.0486421	109.537	4.31002	0.0393476	109.104	3.57305	0.0327491	1.86949	0.0909362	0.0486421	1.86213	0.0732703	0.0393476	1.85476	0.0607418	0.0327491	145.974	4.51991	0.0309637	0.822778	0.0259941	0.0315931	10.4035	2.92854	0.281495	45.1328	1.75034	0.0387818	44.7982
SS_79_ITUG	78.9228	2.46462	0.0312282	79.1295	2.42362	0.0306286	79.3362	2.43381	0.0306771	1.26276	0.0394338	0.0312282	1.26607	0.038778	0.0306286	1.26938	0.0389409	0.0306771	70.2704	2.435	0.0346519	70.4567	2.46727	0.0350183	70.6429	2.53703	0.0359134	1.12433	0.0389601	0.0346519	1.12731	0.0394763	0.0350183	1.13029	0.0405925	0.0359134	106.881	3.2994	0.0308698	1.12375	0.0347611	0.0309331	20.942	2.63846	0.125989	40.2015	2.52162	0.0627245	39.529
SS_80_ITUG	82.5692	1.53255	0.0185608	82.572	1.48848	0.0180264	82.5749	1.57938	0.0191266	1.32111	0.0245208	0.0185608	1.32115	0.0238156	0.0180264	1.3212	0.02527	0.0191266	90.5482	2.82592	0.0312091	90.5518	2.81505	0.0310878	90.5554	2.8908	0.031923	1.44877	0.0452148	0.0312091	1.44883	0.0450408	0.0310878	1.44889	0.0462527	0.031923	131.59	3.04547	0.0231436	0.912391	0.0210988	0.0231247	19.3294	1.50801	0.0780164	40.5121	0.812146	0.020047	40.3353
SS_81_ITUG	62.1878	3.12855	0.0503081	62.9893	3.18232	0.0505216	63.7907	3.33687	0.0523097	1.01366	0.0509954	0.0503081	1.02673	0.0518718	0.0505216	1.03979	0.054391	0.0523097	60.7886	3.56865	0.0587059	61.5757	3.68879	0.0599067	62.3628	3.88903	0.0623614	0.990853	0.058169	0.0587059	1.00368	0.0601273	0.0599067	1.01651	0.0633911	0.0623614	117.269	2.53888	0.02165	1.02375	0.0223242	0.0218063	25.8823	2.08924	0.0807207	41.6165	0.836135	0.0200914	37.0589
SS_82_ITUG	85.7347	3.52518	0.0411173	85.8415	3.0456	0.0354793	85.9483	2.75996	0.0321119	1.41462	0.0581655	0.0411173	1.41638	0.0502524	0.0354793	1.41815	0.0455394	0.0321119	84.9315	3.62029	0.042626	85.0412	3.25931	0.0383263	85.1508	3.10251	0.0364355	1.40137	0.0597349	0.042626	1.40318	0.0537786	0.0383263	1.40499	0.0511914	0.0364355	118.884	1.86268	0.015668	1.00962	0.0158721	0.0157209	22.3055	1.62688	0.0729363	40.4668	1.16621	0.028819	38.8472
SS_83_ITUG	93.7663	1.99277	0.0212525	94.1828	1.95897	0.0207996	94.5993	2.06417	0.0218201	1.66904	0.0354713	0.0212525	1.67645	0.0348696	0.0207996	1.68387	0.0367422	0.0218201	92.4149	6.5507	0.0708836	92.8263	6.59717	0.0710701	93.2376	6.68175	0.0716637	1.64499	0.116602	0.0708836	1.65231	0.11743	0.0710701	1.65963	0.118935	0.0716637	117.089	6.0278	0.0514803	1.027	0.0520336	0.0506657	20.609	3.3128	0.160746	39.273	3.95583	0.100726	39.6955
SS_84_ITUG	63.4669	4.86126	0.0765951	63.6341	4.51606	0.0709692	63.8014	4.43991	0.0695896	1.0472	0.0802107	0.0765951	1.04996	0.074515	0.0709692	1.05272	0.0732586	0.0695896	69.9337	4.35894	0.0623296	70.1257	4.05544	0.057831	70.3177	4.11055	0.0584568	1.15391	0.0719225	0.0623296	1.15707	0.0669148	0.057831	1.16024	0.0678241	0.0584568	132.486	6.16007	0.046496	0.907581	0.0406995	0.044844	26.4242	3.37515	0.127729	34.6437	1.60154	0.0462289	36.7879
SS_85_ITUG	77.2242	1.73996	0.0225313	77.7833	1.54395	0.0198494	78.3424	1.66979	0.021314	1.23559	0.0278394	0.0225313	1.24453	0.0247032	0.0198494	1.25348	0.0267166	0.021314	81.4047	2.88592	0.0354515	81.9947	2.78634	0.033982	82.5846	2.88888	0.0349808	1.30248	0.0461747	0.0354515	1.31191	0.0445814	0.033982	1.32135	0.046222	0.0349808	126.506	3.81227	0.030135	0.949375	0.0285117	0.0300321	12.0978	1.39537	0.115341	44.1108	1.27435	0.0288897	43.9511
SS_86_ITUG	80.0344	4.16056	0.0519846	79.6627	3.91251	0.0491134	79.2911	4.02577	0.0507721	1.42461	0.0740579	0.0519846	1.418	0.0696426	0.0491134	1.41138	0.0716587	0.0507721	72.7723	4.81355	0.0661454	72.4448	4.8113	0.0664134	72.1172	5.05959	0.0701578	1.29535	0.0856812	0.0661454	1.28952	0.0856412	0.0664134	1.28369	0.0900607	0.0701578	109.136	5.24698	0.0480775	1.10188	0.0517325	0.0469495	22.4228	2.2952	0.10236	39.7519	2.4763	0.062294	38.7886
SS_87_ITUG	83.6771	5.18072	0.0619131	83.4361	5.02632	0.0602415	83.1951	5.08314	0.0610991	1.40578	0.087036	0.0619131	1.40173	0.0844421	0.0602415	1.39768	0.0853968	0.0610991	68.0667	5.45454	0.0801352	67.864	5.27845	0.0777798	67.6613	5.23861	0.077424	1.14352	0.0916362	0.0801352	1.14012	0.0886779	0.0777798	1.13671	0.0880086	0.077424	97.5708	4.13055	0.0423339	1.232	0.0528752	0.0429182	27.37	2.26205	0.0826473	36.5737	1.21634	0.0332573	36.315
SS_88_ITUG	77.3401	1.91756	0.0247938	77.4724	1.73651	0.0224146	77.6047	1.73346	0.0223371	1.26064	0.0312562	0.0247938	1.2628	0.0283051	0.0224146	1.26496	0.0282555	0.0223371	83.1098	2.50396	0.0301283	83.2507	2.31256	0.0277783	83.3916	2.27207	0.0272458	1.35469	0.0408145	0.0301283	1.35699	0.0376948	0.0277783	1.35928	0.0370347	0.0272458	128.961	2.69266	0.0208797	0.930909	0.0196781	0.0211386	22.1824	1.99658	0.0900075	38.5338	0.876385	0.0227433	38.9088
SS_89_ITUG	85.0184	1.3811	0.0162447	84.5501	1.06108	0.0125498	84.0818	1.30081	0.0154707	1.55584	0.0252742	0.0162447	1.54727	0.0194179	0.0125498	1.5387	0.0238048	0.0154707	71.3514	1.60816	0.0225385	70.9666	1.806	0.0254486	70.5818	2.20622	0.0312577	1.30573	0.0294293	0.0225385	1.29869	0.0330498	0.0254486	1.29165	0.0403739	0.0312577	100.72	2.14881	0.0213346	1.19192	0.0252932	0.0212205	21.9987	1.23668	0.056216	39.6035	1.24574	0.0314552	39.0006
SS_90_ITUG	75.0428	2.93575	0.039121	75.3205	2.85557	0.0379123	75.5982	2.82279	0.0373394	1.2232	0.0478528	0.039121	1.22772	0.0465458	0.0379123	1.23225	0.0460115	0.0373394	94.2058	2.38986	0.0253685	94.5553	2.22349	0.0235152	94.9048	2.15207	0.022676	1.53555	0.0389547	0.0253685	1.54125	0.0362429	0.0235152	1.54695	0.0350787	0.022676	150.798	5.3613	0.0355529	0.796667	0.0271679	0.034102	14.9659	2.3649	0.158019	42.9455	1.06821	0.0248735	42.517
SS_91_ITUG	80.868	1.71245	0.0211759	80.4191	1.69544	0.0210826	79.9702	2.18739	0.0273526	1.35858	0.0287692	0.0211759	1.35104	0.0284834	0.0210826	1.3435	0.0367482	0.0273526	81.8873	2.9093	0.0355281	81.4523	3.40545	0.0418092	81.0172	4.08828	0.0504618	1.37571	0.0488762	0.0355281	1.3684	0.0572116	0.0418092	1.36109	0.0686831	0.0504618	121.523	3.82548	0.0314796	0.988421	0.031931	0.0323051	16.9889	1.0747	0.0632592	41.4148	0.74095	0.0178909	41.5056
SS_92_ITUG	90.0078	2.12346	0.0235919	90.2894	2.11029	0.0233725	90.571	2.20297	0.0243231	1.42212	0.0335507	0.0235919	1.42657	0.0333425	0.0233725	1.43102	0.0348069	0.0243231	121.939	4.64087	0.0380588	122.327	4.81963	0.0393994	122.715	5.07554	0.0413603	1.92664	0.0733257	0.0380588	1.93277	0.0761501	0.0393994	1.9389	0.0801935	0.0413603	162.656	7.37743	0.045356	0.739091	0.0324668	0.043928	13.602	1.56924	0.115368	43.0211	1.13231	0.0263198	43.199
SS_93_ITUG	92.6438	2.27632	0.0245707	92.5824	3.13885	0.0339033	92.521	4.1052	0.0443705	1.63053	0.0400632	0.0245707	1.62945	0.0552437	0.0339033	1.62837	0.0722516	0.0443705	101.002	3.206	0.031742	100.924	3.60684	0.0357381	100.846	4.30069	0.0426459	1.77763	0.0564255	0.031742	1.77626	0.0634803	0.0357381	1.7749	0.0756922	0.0426459	130.824	2.41882	0.0184891	0.9175	0.0170783	0.0186139	17.0238	1.02648	0.0602967	41.4173	0.202987	0.00490101	41.4881
SS_94_ITUG	78.0133	2.7741	0.0355592	78.4217	2.8626	0.0365026	78.8301	3.07294	0.0389818	1.27162	0.0452178	0.0355592	1.27827	0.0466604	0.0365026	1.28493	0.0500889	0.0389818	103.23	4.01488	0.0388926	103.765	3.99377	0.0384885	104.301	4.13437	0.039639	1.68265	0.0654425	0.0388926	1.69137	0.0650985	0.0384885	1.7001	0.0673902	0.039639	159.025	9.3335	0.0586921	0.757	0.0439074	0.0580018	21.9108	3.57795	0.163296	40.6989	2.59673	0.0638035	39.0446
SS_95_ITUG	69.7077	3.38329	0.0485353	70.003	3.41717	0.0488146	70.2983	3.54325	0.0504031	1.13624	0.0551476	0.0485353	1.14105	0.0556998	0.0488146	1.14586	0.057755	0.0504031	63.7586	4.56724	0.0716333	64.0249	4.54265	0.0709512	64.2913	4.57799	0.071207	1.03926	0.074446	0.0716333	1.04361	0.0740451	0.0709512	1.04795	0.0746212	0.071207	109.714	4.84496	0.04416	1.09579	0.0486559	0.0444026	21.0987	3.28008	0.155464	40.7075	1.66831	0.040983	39.4507
SS_96_ITUG	85.0715	1.06102	0.012472	85.4537	1.03195	0.0120761	85.8359	1.17525	0.0136918	1.38667	0.0172946	0.012472	1.3929	0.0168208	0.0120761	1.39913	0.0191566	0.0136918	85.9359	1.27403	0.0148253	86.3225	1.28557	0.0148926	86.7091	1.43891	0.0165947	1.40076	0.0207666	0.0148253	1.40706	0.0209547	0.0148926	1.41336	0.0234542	0.0165947	121.219	0.966144	0.00797022	0.99	0.00790569	0.00798555	20.6262	1.36707	0.0662785	39.1998	0.952851	0.0243075	39.6869
SS_97_ITUG	81.5338	1.33059	0.0163195	80.9125	1.27905	0.0158079	80.2912	1.40668	0.0175197	1.41054	0.0230192	0.0163195	1.39979	0.0221276	0.0158079	1.38904	0.0243356	0.0175197	81.5914	2.04689	0.0250871	80.9769	2.30083	0.0284133	80.3625	2.61886	0.0325881	1.41153	0.0354113	0.0250871	1.4009	0.0398043	0.0284133	1.39027	0.0453062	0.0325881	120.086	2.3854	0.0198641	0.999643	0.019559	0.019566	25.6079	1.53273	0.0598537	36.0881	0.571323	0.0158314	37.1961
SS_98_ITUG	84.8574	2.14995	0.025336	85.0169	1.90119	0.0223625	85.1764	1.84464	0.0216567	1.08617	0.0275194	0.025336	1.08822	0.0243353	0.0223625	1.09026	0.0236114	0.0216567	85.978	5.28761	0.0614995	86.1394	5.2027	0.0603986	86.3008	5.19089	0.0601488	1.10052	0.0676814	0.0614995	1.10258	0.0665945	0.0603986	1.10465	0.0664434	0.0601488	121.16	5.67207	0.0468146	0.9925	0.0467777	0.0471312	32.8121	1.76519	0.0537971	33.4541	1.5209	0.0454623	33.594
SS_99_ITUG	84.1784	3.12288	0.0370983	84.0482	2.99819	0.0356723	83.9179	2.93841	0.0350153	1.25426	0.0465309	0.0370983	1.25232	0.044673	0.0356723	1.25038	0.0437823	0.0350153	95.9845	2.36848	0.0246757	95.8418	2.4171	0.0252197	95.699	2.56746	0.0268285	1.43017	0.0352904	0.0246757	1.42804	0.0360149	0.0252197	1.42592	0.0382551	0.0268285	136.897	2.39885	0.0175231	0.876818	0.0153741	0.017534	17.6134	0.97455	0.0553301	40.9601	0.598193	0.0146043	41.1933
SS_100_ITUG	77.826	2.96333	0.0380763	78.2392	3.42126	0.0437282	78.6524	4.06551	0.0516896	1.11291	0.0423756	0.0380763	1.11882	0.048924	0.0437282	1.12473	0.0581368	0.0516896	78.1098	3.62774	0.0464441	78.5386	4.28403	0.0545468	78.9674	5.04561	0.0638949	1.11697	0.0518767	0.0464441	1.1231	0.0612616	0.0545468	1.12923	0.0721523	0.0638949	120.429	3.05482	0.0253661	0.997	0.0247431	0.0248176	15.02	1.39519	0.0928891	41.7029	1.74913	0.0419426	42.49
SS_101_ITUG	84.8243	7.04427	0.0830455	84.8824	6.18449	0.0728595	84.9406	5.75054	0.0677008	1.56925	0.130319	0.0830455	1.57032	0.114413	0.0728595	1.5714	0.106385	0.0677008	73.0815	8.27543	0.113236	73.1358	7.78176	0.106401	73.1902	7.54947	0.103149	1.35201	0.153095	0.113236	1.35301	0.143962	0.106401	1.35402	0.139665	0.103149	102.95	4.72293	0.0458759	1.16804	0.0548624	0.0469698	22.0695	2.52685	0.114495	38.8947	1.51503	0.0389521	38.9653
SS_102_ITUG	89.1421	3.34472	0.0375212	88.9994	2.6209	0.0294485	88.8566	2.29455	0.025823	1.53324	0.0575292	0.0375212	1.53079	0.0450794	0.0294485	1.52833	0.0394662	0.025823	74.3788	4.12322	0.0554354	74.2541	3.63495	0.0489529	74.1294	3.35559	0.0452666	1.27932	0.0709194	0.0554354	1.27717	0.0625212	0.0489529	1.27503	0.0577161	0.0452666	100.413	3.32466	0.0331098	1.19633	0.0397174	0.0331993	21.7206	2.82202	0.129924	38.9176	1.83305	0.0471009	39.1397
SS_103_ITUG	93.4295	7.58551	0.0811896	93.1519	6.24223	0.0670113	92.8742	5.49383	0.0591534	1.63502	0.132746	0.0811896	1.63016	0.109239	0.0670113	1.6253	0.096142	0.0591534	97.0041	9.20163	0.0948581	96.7014	7.9392	0.0821001	96.3986	7.20546	0.0747465	1.69757	0.161028	0.0948581	1.69227	0.138936	0.0821001	1.68698	0.126096	0.0747465	124.486	4.23246	0.0339995	0.965	0.031749	0.0329005	17.5885	3.29093	0.187107	40.3005	1.82911	0.0453868	41.2058
SS_104_ITUG	79.9778	4.81184	0.0601647	80.2552	4.34123	0.0540927	80.5327	4.10307	0.0509491	1.34363	0.0808389	0.0601647	1.34829	0.0729326	0.0540927	1.35295	0.0689315	0.0509491	75.8406	6.06506	0.0799712	76.1005	5.73505	0.0753616	76.3605	5.56267	0.0728474	1.27412	0.101893	0.0799712	1.27849	0.0963489	0.0753616	1.28286	0.0934528	0.0728474	113.52	4.836	0.0426006	1.05894	0.0449437	0.0424422	26.9886	3.12414	0.115758	36.3343	2.61174	0.0718808	36.5057
SS_105_ITUG	81.6681	11.4993	0.140805	82.6115	10.0139	0.121217	83.5548	8.74106	0.104615	1.44552	0.203537	0.140805	1.46222	0.177246	0.121217	1.47892	0.154717	0.104615	80.2404	16.1656	0.201464	81.1328	15.2289	0.187704	82.0252	14.4625	0.176318	1.42026	0.286131	0.201464	1.43605	0.269552	0.187704	1.45185	0.255987	0.176318	117.418	10.4611	0.089093	1.03	0.0935414	0.0908169	18.0451	3.71318	0.205772	39.7316	3.25943	0.0820362	40.9774
SS_106_ITUG	57.3841	6.23117	0.108587	56.5654	6.1026	0.107886	55.7466	6.27896	0.112634	0.946838	0.102814	0.108587	0.933329	0.100693	0.107886	0.919819	0.103603	0.112634	35.8317	5.04815	0.140885	35.325	4.98662	0.141164	34.8184	5.06873	0.145576	0.591222	0.0832944	0.140885	0.582863	0.0822793	0.141164	0.574503	0.0836341	0.145576	74.7476	4.86978	0.0651496	1.61271	0.115455	0.0715904	40.6447	4.81332	0.118424	32.4517	3.16725	0.0975987	29.6777
SS_107_ITUG	SS_107_ITUG	SS_107_ITUG	SS_107_ITUG	SS_107_ITUG	SS_107_ITUG	SS_107_ITUG	SS_107_ITUG	SS_107_ITUG	SS_107_ITUG	SS_107_ITUG	SS_107_ITUG	SS_107_ITUG	SS_107_ITUG	SS_107_ITUG	SS_107_ITUG	SS_107_ITUG	SS_107_ITUG	SS_107_ITUG	SS_107_ITUG	SS_107_ITUG	SS_107_ITUG	SS_107_ITUG	SS_107_ITUG	SS_107_ITUG	SS_107_ITUG	SS_107_ITUG	SS_107_ITUG	1.37139	0.124556	0.0908249	1.3744	0.117099	0.0852005	1.37741	0.114039	0.0827925	127.519	5.00803	0.0392728	0.9425	0.0384615	0.0408079	23.9432	2.10352	0.0878546	37.9692	1.42968	0.0376536	38.0284
SS_108_ITUG	76.8126	3.72314	0.0484703	76.3851	3.51793	0.0460552	75.9575	3.56785	0.0469716	1.32886	0.0644102	0.0484703	1.32146	0.0608602	0.0460552	1.31406	0.0617237	0.0469716	64.7007	5.34502	0.0826115	64.34	5.23226	0.081322	63.9794	5.25157	0.0820822	1.11932	0.0924688	0.0826115	1.11308	0.090518	0.081322	1.10684	0.0908522	0.0820822	101.147	5.99758	0.0592956	1.19051	0.0717433	0.0602625	25.2456	2.40879	0.0954143	36.2217	1.85967	0.0513414	37.3772
SS_109_ITUG	69.4131	5.47916	0.0789355	69.2003	4.82115	0.0696695	68.9875	4.48714	0.0650428	1.0759	0.0849269	0.0789355	1.0726	0.0747278	0.0696695	1.06931	0.0695507	0.0650428	62.4077	5.51389	0.0883527	62.2209	5.02591	0.0807754	62.034	4.80291	0.0774238	0.967319	0.0854653	0.0883527	0.964423	0.0779017	0.0807754	0.961527	0.0744451	0.0774238	107.856	3.23643	0.030007	1.11357	0.0333365	0.0299366	25.0485	3.06527	0.122373	38.4706	2.59908	0.0675603	37.4757
	Gait: Stride Length L (%stature)			Gait: Stride Length (%stature)			Gait: Stride Length R (%stature)			Gait: Stride Length SI L (m)			Gait: Stride Length SI (m)			Gait: Stride Length SI R (m)			Gait: Stride Velocity L (%stature/s)			Gait: Stride Velocity (%stature/s)			Gait: Stride Velocity R (%stature/s)			Gait: Stride Velocity SI L (m/s)			Gait: Stride Velocity SI (m/s)			Gait: Stride Velocity SI R (m/s)			Gait: Cadence (steps/min)			Gait: Gait Cycle Time (seconds)			Gait: Double Support (%)			Gait: Swing L (%)			Gait: Swing (%)
	Mean	Standard_Deviation	CoV	Mean	Standard_Deviation	CoV	Mean	Standard_Deviation	CoV	Mean	Standard_Deviation	CoV	Mean	Standard_Deviation	CoV	Mean	Standard_Deviation	CoV	Mean	Standard_Deviation	CoV	Mean	Standard_Deviation	CoV	Mean	Standard_Deviation	CoV	Mean	Standard_Deviation	CoV	Mean	Standard_Deviation	CoV	Mean	Standard_Deviation	CoV	Mean	Standard_Deviation	CoV	Mean	Standard_Deviation	CoV	Mean	Standard_Deviation	CoV	Mean	Standard_Deviation	CoV	Mean
SS_01_V2_ITUG	79.026	6.95657	0.088029	79.699	6.54157	0.0820785	80.372	6.35256	0.0790395	1.28812	0.113392	0.088029	1.29909	0.106628	0.0820785	1.31006	0.103547	0.0790395	81.846	10.5046	0.128346	82.5083	10.0428	0.121719	83.1705	9.71988	0.116867	1.33409	0.171225	0.128346	1.34488	0.163697	0.121719	1.35568	0.158434	0.116867	123.017	7.05957	0.0573868	0.978788	0.0597656	0.0610608	19.4819	2.20321	0.11309	38.0187	1.60247	0.0421495	40.2591
SS_06_V2_ITUG	74.6653	5.89348	0.078932	74.9111	4.90688	0.0655027	75.1569	4.24431	0.0564726	1.25438	0.0990105	0.078932	1.25851	0.0824355	0.0655027	1.26264	0.0713043	0.0564726	75.2545	8.83458	0.117396	75.4781	8.14199	0.107872	75.7017	7.65604	0.101134	1.26427	0.148421	0.117396	1.26803	0.136785	0.107872	1.27179	0.128622	0.101134	120.304	7.21738	0.059993	1.00098	0.0601895	0.0601308	22.3659	3.44609	0.154078	37.3972	1.59894	0.0427555	38.8171
SS_12_V2_ITUG	61.0147	7.85499	0.128739	60.8058	6.98952	0.114948	60.597	6.58408	0.108653	0.945727	0.121752	0.128739	0.942491	0.108338	0.114948	0.939254	0.102053	0.108653	63.8247	8.54998	0.13396	63.6075	7.75914	0.121985	63.3904	7.40861	0.116873	0.989283	0.132525	0.13396	0.985917	0.120267	0.121985	0.982551	0.114833	0.116873	124.773	4.91605	0.0394	0.96325	0.0391341	0.0406271	14.66	2.2382	0.152674	38.9781	1.82059	0.0467079	42.67
SS_28_V2_ITUG	75.0788	6.23206	0.0830069	75.5194	7.22416	0.0956597	75.96	8.48995	0.111769	1.18625	0.0984666	0.0830069	1.19321	0.114142	0.0956597	1.20017	0.134141	0.111769	72.8734	6.35578	0.0872167	73.2738	7.0309	0.0959539	73.6741	8.05394	0.109318	1.1514	0.100421	0.0872167	1.15773	0.111088	0.0959539	1.16405	0.127252	0.109318	116.68	4.27879	0.0366711	1.02977	0.0369153	0.035848	33.2086	3.06767	0.0923756	34.6016	1.82952	0.0528737	33.3957
SS_32_V2_ITUG	79.9341	6.72238	0.0840991	80.227	6.51485	0.0812052	80.5199	6.80148	0.0844695	1.34289	0.112936	0.0840991	1.34781	0.109449	0.0812052	1.35273	0.114265	0.0844695	71.5233	8.71881	0.121902	71.7788	8.57896	0.119519	72.0343	8.71914	0.121041	1.20159	0.146476	0.121902	1.20588	0.144126	0.119519	1.21018	0.146482	0.121041	107.274	5.28812	0.0492953	1.12147	0.0596394	0.0531797	25.6146	2.01889	0.0788179	38.1169	1.79658	0.0471334	37.1927
SS_38_V2_ITUG	75.3925	5.10618	0.067728	75.5986	4.39381	0.0581202	75.8047	4.20251	0.0554386	1.20628	0.0816989	0.067728	1.20958	0.0703009	0.0581202	1.21288	0.0672401	0.0554386	67.794	7.46465	0.110108	67.9717	7.06424	0.103929	68.1494	6.91986	0.10154	1.0847	0.119434	0.110108	1.08755	0.113028	0.103929	1.09039	0.110718	0.10154	107.213	6.29848	0.0587474	1.12321	0.0690489	0.0614749	16.9919	2.79847	0.164695	41.5285	2.20709	0.0531465	41.5041
SS_39_ITUG	57.7625	2.96059	0.0512545	59.685	2.43144	0.040738	61.6074	2.2662	0.0367845	0.912647	0.0467773	0.0512545	0.943022	0.0384168	0.040738	0.973397	0.035806	0.0367845	47.8936	3.6956	0.0771626	49.4744	3.35933	0.0679003	51.0552	3.18644	0.0624118	0.756719	0.0583904	0.0771626	0.781695	0.0530774	0.0679003	0.806672	0.0503458	0.0624118	99.2576	5.22249	0.0526155	1.21242	0.0679567	0.0560505	23.1318	3.42524	0.148075	39.7381	1.96618	0.0494784	38.4341
SS_40_V2_ITUG	78.401	5.97744	0.0762419	78.4969	4.96645	0.0632694	78.5928	4.30462	0.0547712	1.33282	0.101617	0.0762419	1.33445	0.0844297	0.0632694	1.33608	0.0731785	0.0547712	65.4361	6.70657	0.10249	65.5061	6.10512	0.0931992	65.5761	5.72178	0.087254	1.11241	0.114012	0.10249	1.1136	0.103787	0.0931992	1.11479	0.0972702	0.087254	99.3367	4.47379	0.0450367	1.21043	0.0553116	0.0456959	21.4575	1.90125	0.0886055	38.6229	1.90331	0.0492792	39.2712
SS_44_V2_ITUG	71.9181	5.78033	0.0803738	72.1112	5.34667	0.0741448	72.3042	5.06274	0.0700201	1.25138	0.100578	0.0803738	1.25473	0.093032	0.0741448	1.25809	0.0880918	0.0700201	80.5843	6.87873	0.0853607	80.8079	6.50094	0.0804493	81.0315	6.29103	0.0776369	1.40217	0.11969	0.0853607	1.40606	0.113116	0.0804493	1.40995	0.109464	0.0776369	134.364	3.56885	0.026561	0.893714	0.0240203	0.0268769	17.0791	2.63929	0.154533	41.3312	2.29993	0.0556464	41.4605
SS_46_V2_ITUG	78.3008	4.7398	0.0605332	78.5014	4.86581	0.0619837	78.7019	5.40919	0.0687301	1.37026	0.0829465	0.0605332	1.37377	0.0851516	0.0619837	1.37728	0.0946608	0.0687301	85.9609	6.39029	0.0743395	86.1911	6.6631	0.0773062	86.4212	7.28295	0.0842726	1.50432	0.11183	0.0743395	1.50834	0.116604	0.0773062	1.51237	0.127452	0.0842726	131.675	4.40808	0.033477	0.912333	0.0308426	0.0338063	22.8062	1.89251	0.0829822	38.1412	1.00522	0.0263553	38.5969
SS_47_V2_ITUG	86.5855	4.46026	0.0515128	87.0876	3.46911	0.0398347	87.5898	2.73028	0.0311712	1.47195	0.0758244	0.0515128	1.48049	0.0589749	0.0398347	1.48903	0.0464147	0.0311712	86.1167	7.26326	0.0843421	86.5785	6.30162	0.0727851	87.0402	5.44478	0.0625548	1.46398	0.123475	0.0843421	1.47183	0.107128	0.0727851	1.47968	0.0925613	0.0625548	118.252	6.18168	0.0522753	1.01773	0.0583107	0.0572951	28.7387	2.56894	0.0893896	37.1181	1.87132	0.0504151	35.6307
SS_50_V2_ITUG	80.5011	10.6856	0.132739	81.6253	8.75705	0.107283	82.7496	7.15987	0.0865246	1.25582	0.166696	0.132739	1.27336	0.13661	0.107283	1.29089	0.111694	0.0865246	91.0646	13.0206	0.142982	92.3058	10.8791	0.11786	93.547	9.06285	0.0968802	1.42061	0.203121	0.142982	1.43997	0.169715	0.11786	1.45933	0.141381	0.0968802	134.79	5.60724	0.0415998	0.891774	0.0373619	0.0418962	15.9489	5.18262	0.324951	41.9809	2.78734	0.0663953	42.0255
SS_52_V2_ITUG	77.7836	5.38185	0.06919	77.8377	5.08893	0.0653788	77.8917	4.96826	0.0637842	1.38455	0.0957969	0.06919	1.38551	0.090583	0.0653788	1.38647	0.088435	0.0637842	80.3934	8.16212	0.101527	80.4434	7.93279	0.0986134	80.4933	7.81374	0.0970732	1.431	0.145286	0.101527	1.43189	0.141204	0.0986134	1.43278	0.139085	0.0970732	123.695	6.58585	0.0532428	0.972879	0.0533126	0.0547988	19.308	3.51899	0.182256	36.7101	2.21172	0.0602481	40.346
SS_54_V2_ITUG	66.6418	9.62605	0.144444	65.8034	9.39552	0.142782	64.9649	9.39663	0.144642	1.09959	0.15883	0.144444	1.08576	0.155026	0.142782	1.07192	0.155044	0.144642	71.5798	13.7007	0.191405	70.631	13.3633	0.189199	69.6822	13.2086	0.189555	1.18107	0.226062	0.191405	1.16541	0.220494	0.189199	1.14976	0.217942	0.189555	128.156	12.7855	0.0997647	0.952727	0.17486	0.183537	30.3168	7.25688	0.239368	33.8131	3.78566	0.111958	34.8416
SS_55_V2_ITUG	79.8734	5.67451	0.0710438	80.4136	5.59558	0.069585	80.9538	5.96858	0.0737282	1.15816	0.0822804	0.0710438	1.166	0.081136	0.069585	1.17383	0.0865444	0.0737282	96.212	11.0562	0.114916	96.8411	10.8428	0.111965	97.4703	10.9534	0.112376	1.39507	0.160316	0.114916	1.4042	0.157221	0.111965	1.41332	0.158824	0.112376	143.809	10.2548	0.0713085	0.838429	0.0576854	0.0688018	13.0695	2.76761	0.211762	42.6093	2.25341	0.0528855	43.4653
SS_57_V2_ITUG	68.8549	8.18904	0.118932	69.485	7.20848	0.103742	70.1152	6.80926	0.0971154	1.1843	0.140851	0.118932	1.19514	0.123986	0.103742	1.20598	0.117119	0.0971154	53.0091	8.16182	0.15397	53.4486	7.41699	0.138769	53.888	6.95061	0.128983	0.911757	0.140383	0.15397	0.919315	0.127572	0.138769	0.926874	0.119551	0.128983	92.3116	6.37953	0.0691087	1.30634	0.0952695	0.0729285	24.5612	3.83313	0.156064	35.8499	3.03442	0.0846423	37.7194
SS_60_V2_ITUG	83.4256	6.50279	0.0779472	83.8079	5.60071	0.0668279	84.1902	4.81444	0.0571853	1.44326	0.112498	0.0779472	1.44988	0.0968923	0.0668279	1.45649	0.0832898	0.0571853	77.152	8.0618	0.104492	77.4757	7.2644	0.0937636	77.7994	6.52809	0.0839093	1.33473	0.139469	0.104492	1.34033	0.125674	0.0937636	1.34593	0.112936	0.0839093	111.527	5.27852	0.0473297	1.07828	0.0506084	0.0469345	20.2685	2.73583	0.134979	39.1859	2.45681	0.0626964	39.8657
SS_61_V2_ITUG	85.0232	10.2892	0.121017	85.798	8.40707	0.0979867	86.5729	6.82024	0.0787802	1.34337	0.16257	0.121017	1.35561	0.132832	0.0979867	1.36785	0.10776	0.0787802	98.4516	12.5171	0.12714	99.3267	10.3501	0.104203	100.202	8.47911	0.0846204	1.55554	0.197771	0.12714	1.56936	0.163532	0.104203	1.58319	0.13397	0.0846204	139.519	5.03986	0.0361232	0.861071	0.0279668	0.0324791	20.9998	1.7418	0.0829437	38.6614	2.38141	0.0615967	39.5001
SS_65_V2_ITUG	80.9325	11.1388	0.137631	81.5557	9.54454	0.117031	82.1788	8.08784	0.0984177	1.29492	0.178221	0.137631	1.30489	0.152713	0.117031	1.31486	0.129406	0.0984177	87.2743	11.5723	0.132596	87.954	9.77866	0.111179	88.6336	8.13111	0.0917385	1.39639	0.185156	0.132596	1.40726	0.156459	0.111179	1.41814	0.130098	0.0917385	128.773	6.03531	0.0468679	0.933857	0.043641	0.046732	20.6968	2.63051	0.127097	38.464	2.18652	0.0568459	39.6516
SS_68_V2_ITUG	86.5859	6.94997	0.0802668	87.37	6.01244	0.0688158	88.1541	5.24327	0.0594784	1.3594	0.109114	0.0802668	1.37171	0.0943953	0.0688158	1.38402	0.0823193	0.0594784	96.223	9.00335	0.0935675	97.0995	8.26245	0.0850926	97.9759	7.71803	0.0787748	1.5107	0.141353	0.0935675	1.52446	0.12972	0.0850926	1.53822	0.121173	0.0787748	133.015	5.23923	0.0393882	0.9035	0.0354564	0.0392434	14.9654	3.42013	0.228536	42.1808	2.12928	0.0504799	42.5173
SS_77_V2_ITUG	85.2899	7.63666	0.0895377	85.5629	6.80761	0.0795627	85.8358	6.22116	0.0724774	1.39023	0.124478	0.0895377	1.39467	0.110964	0.0795627	1.39912	0.101405	0.0724774	103.579	10.6645	0.10296	103.913	9.878	0.0950605	104.247	9.37307	0.0899122	1.68833	0.173831	0.10296	1.69378	0.161011	0.0950605	1.69923	0.152781	0.0899122	144.275	7.31127	0.0506758	0.833704	0.0403493	0.0483976	14.9331	2.72457	0.182452	41.3974	1.83774	0.0443927	42.5335
SS_82_V2_ITUG	81.7446	8.03095	0.0982445	82.0942	7.35504	0.0895927	82.4438	6.86573	0.0832777	1.34879	0.132511	0.0982445	1.35455	0.121358	0.0895927	1.36032	0.113285	0.0832777	80.1233	7.93748	0.0990659	80.4706	7.3429	0.0912495	80.8179	6.93435	0.0858022	1.32203	0.130968	0.0990659	1.32776	0.121158	0.0912495	1.3335	0.114417	0.0858022	117.063	4.30941	0.0368127	1.02645	0.0383665	0.0373778	20.1334	3.25162	0.161504	38.4706	1.60445	0.0417059	39.9333
SS_86_V2_ITUG	81.5374	3.30874	0.0405794	81.5395	3.27132	0.0401195	81.5416	3.6625	0.0449157	1.45137	0.0588955	0.0405794	1.4514	0.0582295	0.0401195	1.45144	0.0651925	0.0449157	71.7241	4.22534	0.0589111	71.7268	4.23424	0.0590329	71.7296	4.49827	0.0627115	1.27669	0.0752111	0.0589111	1.27674	0.0753695	0.0590329	1.27679	0.0800693	0.0627115	105.635	3.60738	0.0341493	1.13727	0.0390531	0.0343392	26.9114	2.47204	0.0918584	36.8668	2.45816	0.0666767	36.5443
SS_89_V2_ITUG	84.6643	5.48095	0.0647375	84.4593	5.67349	0.0671742	84.2543	6.1818	0.0733707	1.52396	0.0986571	0.0647375	1.52027	0.102123	0.0671742	1.51658	0.111272	0.0733707	75.5473	6.43227	0.0851423	75.3769	6.69105	0.0887679	75.2066	7.15558	0.0951456	1.35985	0.115781	0.0851423	1.35678	0.120439	0.0887679	1.35372	0.1288	0.0951456	106.735	4.83114	0.0452631	1.12661	0.0533169	0.0473252	22.0957	3.66243	0.165753	40.6829	1.22184	0.0300332	38.9521
SS_90_V2_ITUG	79.7804	8.17526	0.102472	80.4989	7.10075	0.0882092	81.2175	6.82192	0.0839957	1.30042	0.133257	0.102472	1.31213	0.115742	0.0882092	1.32385	0.111197	0.0839957	106.527	13.9382	0.130842	107.42	12.4573	0.115968	108.314	11.8088	0.109024	1.73639	0.227192	0.130842	1.75095	0.203055	0.115968	1.76552	0.192483	0.109024	160.062	11.1945	0.0699389	0.753333	0.0535267	0.0710531	18.6173	2.69596	0.144809	40.0354	1.80069	0.0449775	40.6913
[truncated: 128 more columns]
