# Supplementary material for: Turning is an important marker of balance confidence and walking limitation in persons with multiple sclerosis
Source: PLoS One. 2018 Jun 7;13(6):e0198178. doi: 10.1371/journal.pone.0198178 (PMC5991680; doi:10.1371/journal.pone.0198178)
Supplement: S2 File — (XLSX) [file pone.0198178.s002.xlsx]

## Sheet: Patient Identifiers
SS ID	Gender	Ethnicity	Height (cm)	Weight (lb)	Date of Dx	Date of intl Sxs	Date of last relapse	Walking?	MS subtype	Relapse now?	Current tx	Age	Fallen in last 6 mos?	# of Falls
SS_01	F	Caucasian	162.56	140	1998-01-01	1998-01-01	2012-01-01	mild lim	RRMS	No	Gilenya	55 years, 3 months
SS_01_V2	F	Caucasian	162.56	140	1998-01-01	1998-01-01	2014-06-01	mild lim	RRMS	No	Gilenya	56 years, 4 months	No	0
SS_02	F	Caucasian	162.56	237	2005-01-01	2004-10-01	2011-01-01	mod lim	RRMS	No	Copaxone	59 years, 8 months
SS_03	F	Caucasian	167.64	125	2004-05-01	1980-01-01	2004-03-01	no lim	RRMS	No	Aubagio	57 years, 0 months
SS_04	F	Caucasian	152.4	147	2007-09-01	2007-02-01	2011-05-01	no lim	RRMS	No	Tysabri	54 years, 6 months
SS_05	F	African American	154.94	199	2002-01-01	2001-05-01	2013-03-01	~	RRMS	No	Tysabri	55 years, 9 months
SS_06	F	Caucasian	167.64	280	2005-11-01	2005-11-01	2013-04-01	mod lim	RRMS	No	Gilenya	39 years, 3 months
SS_06_V2	F	Caucasian	167.64	280	2005-11-01	2005-11-01	2014-07-01	mild lim	RRMS	No	Gilenya	40 years, 5 months	Yes	1
SS_07	M	Caucasian	180.34	219	1993-04-01	1988-01-01	2000-01-01	mild lim	RRMS	No	Copaxone	49 years, 6 months
SS_08	F	Caucasian	157.48	105	2000-01-01	1999-01-01	2008-01-01	mild lim	RRMS	No	Betaseron	38 years, 0 months
SS_09	M	Caucasian	182.88	190	2002-09-01	2002-08-01	2010-05-04	~	RRMS	No	Copaxone	43 years, 6 months
SS_10	F	Caucasian	157.48	133	2007-01-01	2005-01-19	2012-05-01	~	RRMS	No	None	36 years, 2 months
SS_11	M	Caucasian	180.34	150	2013-04-01	2012-11-01	?	no lim	RRMS	No	Copaxone	48 years, 3 months
SS_12	F	Caucasian	155	126	2008-07-01	2000-01-01	2013-05-01	mild lim	RRMS	No	Avonex	46 years, 4 months
SS_12_V2	F	Caucasian	155	124	2008-07-01	2000-01-01	2014-01-01	mild lim	RRMS	No	Tecfidera	47 years, 5 months	No	0
SS_13	M	Caucasian	185.42	219	2012-08-01	2012-08-01	2013-08-01	no lim	RRMS	No	Rebif	22 years, 2 months
SS_14	F	Caucasian	160.02	177	2012-08-19	2012-08-07	2009-01-01	mild lim	RRMS	No	Rebif	31 years, 4 months
SS_15	M	Caucasian	187.96	210	1983-09-21	1983-01-01	2011-06-14	mild lim	RRMS or SPMS	No	Ampyra & Baclofen	56 years, 9 months
SS_16	F	Caucasian	167.64	250	2012-07-01	2006-01-01	2013-06-25	no lim	RRMS	Yes	Rebif	36 years, 4 months
SS_17	F	Caucasian	160.02	186	2000-12-01	1992-01-01	2013-05-01	mild lim	RRMS	No	Aubagio	48 years, 10 months
SS_18	F	Caucasian	157.48	258	2002-01-01	1990-01-01	2011-03-01	mod lim	RRMS	No	Copaxone	48 years, 7 months
SS_19	M	Caucasian	177.8	162	1999-08-01	1997-01-01	N/A	mod lim	PPMS	No	Physical Therapy	60 years, 0 months
SS_20	F	African American	157.48	182	2004-01-01	2004-01-01	2004-07-01	no lim	RRMS	No	Avonex	56 years, 4 months
SS_21	M	Caucasian	182.88	250	2009-11-01	2008-04-01	2013-02-01	no lim	RRMS	No	Aubagio & Avonex	47 years, 3 months
SS_21_V2	M	Caucasian	182.88	250	2009-11-01	2008-04-01	2013-02-01	no lim	RRMS	No	Aubagio	48 years, 3 months	No	0
SS_22	F	Caucasian	162.56	165	2004-02-01	2003-11-01	2012-11-27	mild lim	RRMS	No	Aubagio	46 years, 2 months
SS_23	F	Caucasian	167.64	222	2008-12-01	2008-02-01	2009-08-01	mild lim	RRMS	No	Avonex	37 years, 9 months
SS_24	F	Caucasian	165.1	133	1994-01-01	1990-01-01	1998-01-01	mild lim	RRMS	No	Avonex	53 years, 1 month
SS_25	M	Other	185.42	235	2010-04-27	2010-01-01	2013-04-03	mild lim	RRMS	No	Tysabri	37 years, 9 months
SS_26	M	Caucasian	187.96	297	1983-01-01	1997-01-01	1997-01-01	mild lim	RRMS	No	Copaxone	61 years, 5 months
SS_27	F	Caucasian	162.56	150	2013-07-02	2011-01-01	2011-01-01	mod lim	RRMS	Yes	Tecfidera	39 years, 4 months
SS_28	F	Caucasian	158	330	2004-04-01	2004-01-01	2006-01-01	mild lim	RRMS	No	Betaseron	50 years, 11 months
SS_28_V2	F	Caucasian	158	330	2004-04-01	2004-01-01	2006-01-01	mild lim	RRMS	No	Aubagio	51 years, 7 months	Yes	1
SS_29	F	Caucasian	162.56	168	2010-02-25	2006-12-23	2011-02-01	no lim	RRMS	No	Copaxone	43 years, 9 months
SS_30	F	Caucasian	161.925	153	2000-01-01	1999-01-01	2011-05-01	no lim	RRMS	No	Gilenya	65 years, 3 months
SS_31	F	Caucasian	167.64	129	2008-07-01	2003-01-01	2012-01-01	mild lim	RRMS	No	Copaxone	56 years, 10 months
SS_32	F	Caucasian	167.64	204	2006-08-01	2000-01-01	2006	mod lim	RRMS	No	Tysabri	33 years, 10 months
SS_32_V2	F	Caucasian	167.64	220	2006-08-01	2000-01-01	2006	mild lim	RRMS	No	Tysabri	34 years, 7 months	Yes	2
SS_33	F	Caucasian	183	190	1984-01-01	1984-01-01	1999-01-01	no lim	RRMS	No	Avonex	54 years, 3 months
SS_34	F	Caucasian	162.56	140	1994-01-01	1994-01-01	?	mod lim	RRMS	No	Betaseron	62 years, 4 months
SS_35	F	African American	160.02	132	2008-04-01	2008-01-01	2013-06-01	mod lim	RRMS	No	Betaseron + Ampyra	46 years, 0 months
SS_36	F	Caucasian	167.64	210	2009-05-12	2009-01-01	2013-03-07	no lim	RRMS	No	Tecfidera	42 years, 4 months
SS_37	F	Caucasian	177.8	162	2006-02-01	2005-12-01	2013-04-01	mild lim	RRMS	No	Tysabri	44 years, 4 months
SS_38	F	Caucasian	160	116	1998-01-01	1997-09-01	2000-01-01	no lim	RRMS	No	Copaxone	66 years, 9 months
SS_38_V2	F	Caucasian	160	107	1998-01-01	1997-09-01	2000-01-01	no lim	RRMS	No	Aubagio	67 years, 5 months	Yes	2
SS_39	F	Caucasian	157.48	116	1994-01-01	1994-01-01	2012-05-01	mod lim	RRMS	No	Gilenya	39 years, 8 months
SS_39_V2	F	Caucasian	157.48	126	1994-01-01	1994-01-01	2012-05-01	sev lim	RRMS	No	Gilenya	40 years, 8 months	Yes	1
SS_40	F	African American	170.18	220	2007-01-01	1981-01-01	2012-09-11	mild lim	RRMS	No	Aubagio	51 years, 9 months
SS_40_V2	F	African American	170.18	200	2007-01-01	1981-01-01	2014-03-01	mild lim	RRMS	No	Aubagio	52 years, 9 months	Yes	2
SS_41	F	African American	157.48	194	2001-01-01	1990-01-01	2012-02-01	mod lim	RRMS	No	Betaseron	53 years, 3 months
SS_42	F	Caucasian	154.94	127	2002-03-01	2002-01-01	2008-01-01	mild lim	RRMS	No	Tysabri	29 years, 3 months
SS_43	M	Caucasian	185.42	258	2010-03-10	2009-11-01	2013-09-01	mild lim	PPMS or PRMS	No	None	31 years, 5 months
SS_44	F	African American	174	201	2007-05-01	2001-01-01	2010-03-01	mild lim	RRMS	No	Tysabri	42 years, 3 months
SS_44_V2	F	African American	174	194	2007-05-01	2001-01-01	2010-03-01	mild lim	RRMS	No	Tysabri	44 years, 2 months	No	0
SS_45	F	Caucasian	152.4	198	2009-09-29	2008-06-01	2008-06-01	mild lim	RRMS + TM	No	Avonex	37 years, 2 months
SS_46	F	Caucasian	175.26	277	1995-10-01	1995-01-01	2003-01-01	mild lim	RRMS	No	Avonex	61 years, 6 months
SS_46_V2	F	Caucasian	175.26	274	1995-10-01	1995-10-12	2003-01-01	mild lim	RRMS	No	Avonex	62 years 5 months	Yes	2
SS_47	F	Caucasian	170.18	227	2003-08-01	1999-01-01	2012-01-01	mild lim	RRMS	No	Gilenya	34 years, 11 months
SS_47_V2	F	Caucasian	170.18	227	2003-08-01	1999-01-01	2012-01-01	mild lim	RRMS	No	Gilenya	35 years, 11 months	No	0
SS_48	F	Caucasian	167.64	160	1994-04-01	1990-01-01	2010-01-01	mild lim	SPMS	No	Betaseron	48 years, 11 months
SS_49	M	Caucasian	180.34	187	2012-05-01	2012-04-01	2012-04-01	mild lim	RRMS	No	Rebif	56 years, 3 months
SS_50	F	Caucasian	156.21	108	2011-10-01	2011-09-01	2011-10-01	no lim	RRMS	No	Avonex	39 years, 11 months
SS_50_V2	F	Caucasian	156.21	107	2011-10-01	2011-09-01	2011-10-01	no lim	RRMS	No	Avonex	40 years, 11 months	No	0
SS_51	F	Caucasian	165.1	110	2005-11-01	2005-05-01	2010-10-01	no lim	RRMS	No	Tysabri	25 years, 11 months
SS_52	M	Caucasian	177.8	208	1982-11-01	1982-10-01	1982-10-01	mild lim	RRMS	No	Copaxone	62 years, 3 months
SS_52_V2	M	Caucasian	177.8	223	1982-01-01	1982-10-01	2013-10-01	mod lim	RRMS	No	Tecfidera	63 years, 2 months	No	0
SS_53	F	Caucasian	175.26	270	1990-01-01	1982-01-01	2013-04-01	mod lim	RRMS	No	Tysabri	59 years, 5 months
SS_54	F	Caucasian	165.1	140	2003-08-13	2003-06-01	2011-01-01	mod lim	RRMS	No	Tysabri	43 years, 4 months
SS_54_V2	F	Caucasian	165.1	145	2003-08-13	2003-06-01	2011-01-01	mod lim	RRMS	No	Tysabri	44 years, 0 months	No	0
SS_55	F	Caucasian	144.78	124	1991-03-01	1991-01-01	2006-12-01	no lim	RRMS	No	None	55 years, 5 months
SS_55_V2	F	Caucasian	144.78	124	1991-03-01	1991-01-01	2006-12-01	no lim	RRMS	No	Tecfidera	56 years, 7 months	No	0
SS_56	F	Caucasian	162.56	154	1999-05-23	1998-12-01	1999-01-01	no lim	RRMS	No	Copaxone	60 years, 6 months
SS_57	F	Caucasian	171.45	142	1984-01-01	1984-01-01	2012-01-01	no lim	RRMS	No	Copaxone	57 years, 8 months
SS_57_V2	F	Caucasian	171.45	140	1984-01-01	1984-01-01	2012-01-01	mild lim	RRMS	No	Tecfidera	58 years, 6 months	Yes	3
SS_58	F	Caucasian	161.29	136	2008-01-01	1998-01-01	2010-03-01	mild lim	RRMS	No	Rebif	58 years, 11 months
SS_58_V2	F	Caucasian	161.29	132	2008-01-01	1998-01-01	2010-03-01	mild lim	RRMS	No	Tecfidera	59 years, 8 months	No	0
SS_59	F	Caucasian	172.72	207	2011-01-01	2010-01-01	2013-01-01	no lim	RRMS	No	Rebif	34 years, 2 months
SS_60	F	Caucasian	172.72	210	2009-02-01	2008-01-01	2012-02-01	no lim	RRMS	No	Gilenya	27 years, 7 months
SS_60_V2	F	Caucasian	172.72	240	2009-02-01	2008-01-01	2012-02-01	mild lim	RRMS	No	Gilenya	28 years, 8 months	Yes	10
SS_61	F	Caucasian	157.48	130	2008-05-01	2008-04-01	2012-01-01	no lim	RRMS	No	Tecfidera	50 years, 0 months
SS_61_V2	F	Caucasian	157.48	125	2008-05-01	2008-04-01	2012-01-01	no lim	RRMS	No	Tecfidera	50 years, 9 months	No	0
SS_62	F	Caucasian	154.94	125	1977-06-01	1973-01-01	2012-10-01	mild lim	RRMS	No	Retuxom	61 years, 6 months
SS_63	F	Caucasian	162.56	163	1997-10-01	1996-11-01	1996-11-01	mod lim	RRMS	No	Avonex	52 years, 4 months
SS_64	F	Caucasian	163.83	140	1998-01-01	1997-12-01	2013-08-01	mild lim	RRMS	Yes	Gilenya	55 years, 8 months
SS_65	F	Caucasian	160.02	172	2000-12-01	1996-01-01	2013-03-01	mild lim	RRMS	No	Rebif	46 years, 5 months
SS_65_V2	F	Caucasian	160.02	172	2000-12-01	1996-01-01	2014-04-01	mild lim	RRMS	No	Rebif	47 years, 3 months	Yes	3
SS_66	M	Caucasian	182.88	220	2013-04-01	2013-03-01	N/A	no lim	RRMS	No	Tecfidera	45 years, 6 months
SS_67	F	Caucasian	172.72	160	2011-12-01	2011-01-01	2012-04-01	mild lim	RRMS	No	Aubagio	36 years, 11 months
SS_68	F	Caucasian	157.48	135	1995-01-01	1994-01-01	1999	no lim	RRMS	No	Avonex	59 years, 7 months
SS_68_V2	F	Caucasian	157.48	132	1995-01-01	1994-01-01	1999	no lim	RRMS	No	Tecfidera	60 years, 6 months	Yes	6
SS_69	F	Caucasian	167.64	157	2010-08-05	2010-01-01	2013-02-01	mild lim	RRMS	No	Aubagio	54 years, 11 months
SS_70	F	Caucasian	162.56	125	2011-11-01	2008-08-01	2012-06-01	no lim	RRMS	No	Avonex	39 years, 4 months
SS_71	M	Caucasian	175.26	151	2013-08-07	2013-05-01	N/A	no lim	RRMS	No	Tecfidera	24 years, 3 months
SS_72	F	Caucasian	160.02	194	2012-03-01	2000-01-01	2011-12-01	mod lim	RRMS	Yes	Copaxone	34 years, 8 months
SS_72_V2	F	Caucasian	160.02	185	2011-12-01	2000-01-01	2011-12-01	no lim	RRMS	Yes	Tecfidera	35 years, 9 months	Yes	4
SS_73	F	Caucasian	163.83	184	2012-09-12	2010-09-01	2013-06-01	mod lim	RRMS	Yes	Avonex	44 years, 7 months
SS_74	M	Caucasian	187.96	168	2008-01-01	2002-05-01	2008-01-01	no lim	RRMS	No	Avonex	35 years, 7 months
SS_75	M	Caucasian	177.8	209	2011-07-01	2011-06-01	2011-07-01	no lim	RRMS	No	Tecfidera	53 years, 3 months
SS_76	F	Caucasian	165.1	154	1993-01-01	1993-01-01	2008-01-01	no lim	RRMS	No	Avonex	45 years, 2 months
SS_77	F	Caucasian	162.56	161	1999-01-01	1997-04-05	2004-01-01	mild lim	RRMS	No	Tecfidera	49 years, 7 months
SS_77_V2	F	Caucasian	162.56	164	1999-01-01	1997-04-05	2004-01-01	no lim	RRMS	No	Tecfidera	50 years, 3 months	No	0
SS_78	F	Caucasian	170.18	138	1995-12-01	1996-01-01	2008-01-01	no lim	RRMS	No	Avonex	48 years, 3 months
SS_79	F	African American	160.02	190	1998-01-01	1997-10-01	2010-11-01	mild lim	RRMS	No	Avonex	60 years, 5 months
SS_80	F	Caucasian	160.02	160	2007-10-01	2007-10-01	2013-02-01	mild lim	RRMS	No	Tecfidera	50 years, 5 months
SS_81	F	Caucasian	162.56	174	2003-08-01	2003-06-01	2004-05-01	mild lim	RRMS	No	Betaseron	61 years, 6 months
SS_82	F	Caucasian	165.1	179	1996-11-01	1996-05-01	2013-03-01	mild lim	RRMS	No	Rebif	40 years, 5 months
SS_82_V2	F	Caucasian	165.1	182	1996-11-01	1996-05-01	2013-03-01	mild lim	RRMS	No	Tecfidera	41 years, 7 months
SS_83	F	Caucasian	177.8	155	1998-05-01	1998-05-01	2002-01-01	no lim	RRMS	No	Avonex	52 years, 11 months
SS_84	F	Caucasian	165.1	244	2003-01-01	2003-01-01	2013-10-01	mod lim	RRMS	No	Avonex	63 years, 4 months
SS_85	F	Caucasian	160.02	165	2003-07-01	2003-01-01	2013-09-01	no lim	RRMS	No	Avonex	49 years, 0 months
SS_86	M	Caucasian	177.8	279	2006-09-01	2006-07-03	N/A	mild lim	RRMS	No	Aubagio	51 years, 11 months
SS_86_V2	M	Caucasian	177.8	279	2006-09-01	2006-07-03	N/A	mild lim	RRMS	No	Aubagio	52 years, 8 months	Yes	2
SS_87	F	Caucasian	167.64	244	2013-06-01	2012-03-01	2013-05-01	mild lim	RRMS	No	None	22 years, 5 months
SS_87_V2	F	Caucasian	167.64	240	2013-06-01	2012-03-01	2013-05-01	sev lim	RRMS	Yes	None	23 years, 1 month	Yes	12
SS_88	F	Caucasian	162.56	220	2008-07-01	2008-06-01	2013-11-01	mild lim	RRMS	No	Avonex	61 years, 2 months
SS_89	M	Caucasian	182.88	170	1999-01-01	1998-01-01	2010-08-01	no lim	RRMS	No	Avonex	68 years, 11 months
SS_89_V2	M	Caucasian	182.88	158	1999-01-01	1998-01-01	2014-06-01	mild lim	RRMS	No	Avonex	69 years, 11 months	No	0
SS_90	F	Caucasian	162.56	166	2010-05-01	2009-01-01	2010-05-01	no lim	RRMS	No	Avonex	55 years, 9 months
SS_90_V2	F	Caucasian	162.56	187	2010-05-01	2009-01-01	2010-05-01	no lim	RRMS	No	Avonex	56 years, 9 months	Yes	2
SS_91	F	Caucasian	167.64	160	2011-05-01	1995-01-01	2012-02-01	mild lim	RRMS	No	Copaxone	58 years, 4 months
SS_92	F	Caucasian	157.48	143	2008-01-01	2007-07-01	2008-05-01	no lim	RRMS	No	Avonex	32 years, 10 months
SS_93	M	Caucasian	175.26	182	2010-01-01	1990-01-01	2013-05-01	no lim	RRMS	No	Tecfidera	44 years, 3 months
SS_93_V2	M	Caucasian	175.26	180	2010-01-01	1990-01-01	2014-03-01	no lim	RRMS	No	Tecfidera,Copaxone	45 years, 5 months	No	0
SS_94	F	Caucasian	164.59	243	1990-01-01	1983-01-01	2013-09-01	mild lim	RRMS	No	Copaxone	57 years, 4 months
SS_95	F	Caucasian	162.56	155	2013-10-13	2005-01-01	N/A	mod lim	PPMS	No	None	49 years, 11 months
SS_96	F	African American	162.56	206	2003-07-01	2001-06-01	2001-06-01	no lim	RRMS	No	Copaxone	32 years, 10 months
SS_97	F	Caucasian	172.72	370	2009-06-15	2009-06-01	2013-01-01	no lim	RRMS	No	Aubagio	40 years, 5 months
SS_98	F	Asian	147.32	102	2009-01-01	2008-01-01	2011-01-01	no lim	RRMS	No	None	26 years, 11 months
SS_99	F	African American	172.72	158	2002-01-01	2002-01-01	2011-01-01	no lim	RRMS	No	Rebif	58 years, 3 months
SS_100	F	Caucasian	165.1	130	2003-01-01	2003-01-01	2011-01-01	mild lim	RRMS	No	Copaxone	42 years, 1 month
SS_101	M	Caucasian	185.42	187	2011-01-01	2010-01-01	N/A	mild lim	RRMS	No	Avonex	58 years, 9 months	No	0
SS_102	M	African American	172.72	146	2013-07-01	2013-04-01	2013-07-01	no lim	RRMS	No	Copaxone	20 years, 5 months	No	0
SS_103	M	Caucasian	175.26	268	2011-12-01	2011-11-14	2011-12-25	no lim	RRMS	No	Copaxone	39 years, 9 months	Yes	1
SS_104	F	Caucasian	167.64	212	2000-01-01	1997-01-01	2009-01-01	mild lim	RRMS	No	Copaxone	38 years, 5 months	Yes	6
SS_105	M	Caucasian	177.8	154	2003-03-01	2003-02-14	2011-01-01	mod lim	RRMS	No	Gilenya	38 years, 2 months	No	0
SS_106	F	Caucasian	165.1	180	2008-11-01	1997-12-01		mod lim	RRMS	No	Tecfidera,Ampyra	58 years, 6 months	Yes	6
SS_107	F	Caucasian	157.48	178	2001-03-01	2001-03-01	2013-12-01	mild lim	SPMS	No	Gilenya	46 years, 9 months	Yes	2
SS_108	F	African American	172.72	155	2010-01-01		2014-05-01	mod lim	RRMS	No	Tysabri	57 years, 4 months	Yes	2
SS_109	F	Caucasian	154.305	110	1997-01-01	1995-01-01	2001 or 2002	mod lim	RRMS	No	Gilenya	59 years, 0 months	No	0
SS_110	F	Caucasian	168.91	137	2013-01-01	2012-01-01	2014-07-01	mild lim	RRMS	No	Copaxone	59 years, 8 months

## Sheet: EDSS
SS ID	EDSS score	Visual	Brain Stem	Pyramidal	Sensory	Cerebellar	Bowel/Bladder	Cerebral	Ambulation	Aid?	Time
SS_01
SS_01_V2	2
SS_02	3
SS_03	3
SS_04	2.5
SS_05	1
SS_06	4
SS_06_V2	3.5
SS_07	1.5
SS_08	1
SS_09	2.5
SS_10	2
SS_11	2.5
SS_12	2.5
SS_12_V2	3.5
SS_13	0
SS_14	1.5
SS_15	3.5
SS_16	2
SS_17	2.5
SS_18	6.5
SS_19	4
SS_20	1.5
SS_21	2
SS_21_V2	1.5
SS_22	2.5
SS_23	1
SS_24	2
SS_25	4.5
SS_26	3.5
SS_27	3
SS_28	2.5
SS_28_V2	2
SS_29	1.5
SS_30	3
SS_31	1.5
SS_32	3
SS_32_V2	2.5
SS_33	2
SS_34	3
SS_35	2.5
SS_36	2
SS_37	3.5
SS_38	2
SS_38_V2	1.5
SS_39	2.5
SS_39_V2	5.5
SS_40	3.5
SS_40_V2	3
SS_41	5.5
SS_42	1
SS_43	1.5
SS_44	1
SS_44_V2	2
SS_45	2
SS_46	2.5
SS_46_V2	2
SS_47	2.5
SS_47_V2	2.5
SS_48	3.5
SS_49	3
SS_50	1
SS_50_V2	1
SS_51	1.5
SS_52	4.5
SS_52_V2	6
SS_53	3.5
SS_54	3.5
SS_54_V2	4
SS_55	1
SS_55_V2	2.5
SS_56	1.5
SS_57	2
SS_57_V2	2.5
SS_58	6
SS_58_V2	6
SS_59	2
SS_60	1.5
SS_60_V2	2
SS_61	1
SS_61_V2	1
SS_62	5
SS_63	3
SS_64	2
SS_65	3
SS_65_V2	2
SS_66	2
SS_67	2
SS_68	3
SS_68_V2	2.5
SS_69	3
SS_70	1
SS_71	2
SS_72	5.5
SS_72_V2	2
SS_73	2
SS_74	1.5
SS_75	0
SS_76	1
SS_77	1.5
SS_77_V2	1.5
SS_78	1
SS_79	3
SS_80	3.5
SS_81	3
SS_82	3.5
SS_82_V2	3.5
SS_83	2
SS_84	5
SS_85	2
SS_86	3
SS_86_V2	2.5
SS_87	2.5
SS_87_V2	5
SS_88	5.5
SS_89	3
SS_89_V2	3.5
SS_90	3
SS_90_V2	2
SS_91	2.5
SS_92	1.5
SS_93	1.5
SS_93_V2	3.5
SS_94	3
SS_95	5.5
SS_96	1
SS_97	2
SS_98	1.5
SS_99	2.5
SS_100	2
SS_101	2
SS_102	1
SS_103	2.5
SS_104	2.5
SS_105	3.5
SS_106	6
SS_107	3.5
SS_108	6
SS_109	6
SS_110	3

## Sheet: ABC
SS ID	Raw	Transformed
SS_01	999	999
SS_01_V2	1520	95
SS_02	1060	66.25
SS_03	1530	95.625
SS_04	1330	83.125
SS_05	1240	77.5
SS_06	1260	78.75
SS_06_V2	1270	79.375
SS_07	1571	98.1875
SS_08	1190	74.375
SS_09	1600	100
SS_10	1490	93.125
SS_11	1470	91.875
SS_12	1460	91.25
SS_12_V2	1360	85
SS_13	1450	90.625
SS_14	1565	97.8125
SS_15	1270	79.375
SS_16	1360	85
SS_17	1420	88.75
SS_18	790	49.375
SS_19	890	55.625
SS_20	1580	98.75
SS_21	1600	100
SS_21_V2	Vaishak did not administer
SS_22	1445	90.3125
SS_23	910	56.875
SS_24	1240	77.5
SS_25	640	40
SS_26	1130	70.625
SS_27	630	39.375
SS_28	990	61.875
SS_28_V2	1180	73.75
SS_29	1230	76.875
SS_30	1500	93.75
SS_31	1505	94.0625
SS_32	1020	63.75
SS_32_V2	930	58.125
SS_33	1310	81.875
SS_34	1320	82.5
SS_35	650	40.625
SS_36	1590	99.375
SS_37	1280	80
SS_38	1570	98.125
SS_38_V2	1219	76.1875
SS_39	1170	73.125
SS_39_V2	970	60.625
SS_40	1070	66.875
SS_40_V2	1030	64.375
SS_41	580	36.25
SS_42	450	28.125
SS_43	1380	86.25
SS_44	1240	77.5
SS_44_V2	1219	76.1875
SS_45	1170	73.125
SS_46	1180	73.75
SS_46_V2	940	58.75
SS_47	1260	84
SS_47_V2	1310	87.3333
SS_48	1505	94.0625
SS_49	1030	64.375
SS_50	1570	98.125
SS_50_V2	1590	99.375
SS_51	1550	96.875
SS_52	1100	68.75
SS_52_V2	1120	70
SS_53	1000	62.5
SS_54	1090	68.125
SS_54_V2	810	50.625
SS_55	1550	96.875
SS_55_V2	1540	96.25
SS_56	1530	95.625
SS_57	1260	78.75
SS_57_V2	740	46.25
SS_58	1260	78.75
SS_58_V2	1430	89.375
SS_59	1590	99.375
SS_60	1530	95.625
SS_60_V2	1480	92.5
SS_61	1475	92.1875
SS_61_V2	1520	95
SS_62	610	38.125
SS_63	1380	86.25
SS_64	1500	93.75
SS_65	920	57.5
SS_65_V2	1160	72.5
SS_66	1570	98.125
SS_67	1100	68.75
SS_68	1500	93.75
SS_68_V2	1550	96.875
SS_69	880	55
SS_70	1590	99.375
SS_71	1600	100
SS_72	430	26.875
SS_72_V2	1060	66.25
SS_73	1160	72.5
SS_74	1580	98.75
SS_75	1590	99.375
SS_76	1570	98.125
SS_77	1210	75.625
SS_77_V2	1473	92.0625
SS_78	1590	99.375
SS_79	970	60.625
SS_80	990	61.875
SS_81	1180	73.75
SS_82	830	51.875
SS_82_V2	1110	69.375
SS_83	1590	99.375
SS_84	820	51.25
SS_85	1589	99.3125
SS_86	820	51.25
SS_86_V2	930	58.125
SS_87	910	56.875
SS_87_V2	1000	62.5
SS_88	980	61.25
SS_89	1340	83.75
SS_89_V2	1240	77.5
SS_90	1400	87.5
SS_90_V2	1530	95.625
SS_91	550	34.375
SS_92	1560	97.5
SS_93	1600	100
SS_93_V2	1490	93.125
SS_94	450	28.125
SS_95	680	42.5
SS_96	1600	100
SS_97	450	28.125
SS_98	1580	98.75
SS_99	1550	96.875
SS_100	1410	88.125
SS_101	1360	85
SS_102	1600	100
SS_103	1582	98.875
SS_104	760	47.5
SS_105	1150	71.875
SS_106	680	42.5
SS_107	930	58.125
SS_108	1170	73.125
SS_109	1030	64.375
SS_110	1230	76.875

## Sheet: MSWS
SS ID	Raw	Transformed
SS_01	999	999
SS_01_V2	18	14.29
SS_02	38	61.9048
SS_03	13	2.38095
SS_04	18	14.2857
SS_05	24	28.5714
SS_06	33	50
SS_06_V2	29	40.4762
SS_07	20	19.0476
SS_08	16	9.52381
SS_09	14	4.7619
SS_10	13	2.38095
SS_11	15	7.14286
SS_12	24	28.5714
SS_12_V2	27	35.7143
SS_13	13	2.38095
SS_14	15	7.14286
SS_15	38	61.9048
SS_16	14	4.7619
SS_17	29	40.4762
SS_18	44	76.1905
SS_19	38	61.9048
SS_20	12	0
SS_21	12	0
SS_21_V2	Vaishak did not administer
SS_22	34	52.381
SS_23	33	50
SS_24	12	0
SS_25	37	59.5238
SS_26	20	19.0476
SS_27	51	92.8571
SS_28	16	9.52381
SS_28_V2	15	7.14286
SS_29	21	21.4286
SS_30	14	4.7619
SS_31	23	26.1905
SS_32	32	47.619
SS_32_V2	34	52.381
SS_33	15	7.14286
SS_34	31	45.2381
SS_35	34	52.381
SS_36	12	0
SS_37	31	45.2381
SS_38	14	4.7619
SS_38_V2	15	7.14286
SS_39	36	57.1429
SS_39_V2	50	90.4762
SS_40	39	64.2857
SS_40_V2	32	47.619
SS_41	32	47.619
SS_42	39	64.2857
SS_43	20	19.0476
SS_44	32	47.619
SS_44_V2	36	57.1429
SS_45	31	45.2381
SS_46	29	40.4762
SS_46_V2	31	45.2381
SS_47	22	23.8095
SS_47_V2	16	9.52381
SS_48	25	30.9524
SS_49	38	61.9048
SS_50	12	0
SS_50_V2	12	0
SS_51	12	0
SS_52	41	69.0476
SS_52_V2	35	54.7619
SS_53	37	59.5238
SS_54	33	50
SS_54_V2	40	66.6667
SS_55	12	0
SS_55_V2	12	0
SS_56	12	0
SS_57	17	11.9048
SS_57_V2	29	40.4762
SS_58	33	50
SS_58_V2	23	26.1905
SS_59	12	0
SS_60	15	7.14286
SS_60_V2	17	11.9048
SS_61	12	0
SS_61_V2	12	0
SS_62	42	71.4286
SS_63	17	11.9048
SS_64	24	28.5714
SS_65	39	64.2857
SS_65_V2	37	59.5238
SS_66	17	11.9048
SS_67	31	45.2381
SS_68	12	0
SS_68_V2	12	0
SS_69	32	47.619
SS_70	12	0
SS_71	12	0
SS_72	44	76.1905
SS_72_V2	21	21.4286
SS_73	41	69.0476
SS_74	12	0
SS_75	12	0
SS_76	12	0
SS_77	21	21.4286
SS_77_V2	17	11.9048
SS_78	12	0
SS_79	27	35.7143
SS_80	21	21.4286
SS_81	26	33.3333
SS_82	39	64.2857
SS_82_V2	32	47.619
SS_83	12	0
SS_84	41	69.0476
SS_85	12	0
SS_86	39	64.2857
SS_86_V2	42	71.4286
SS_87	42	71.4286
SS_87_V2	47	83.3333
SS_88	43	73.8095
SS_89	23	26.1905
SS_89_V2	27	35.7143
SS_90	13	2.38095
SS_90_V2	15	7.14286
SS_91	19	16.6667
SS_92	12	0
SS_93	12	0
SS_93_V2	12	0
SS_94	37	59.5238
SS_95	40	66.6667
SS_96	12	0
SS_97	15	7.14286
SS_98	20	19.0476
SS_99	12	0
SS_100	23	26.1905
SS_101	16	9.52381
SS_102	16	9.52381
SS_103	12	0
SS_104	39	64.2857
SS_105	29	40.4762
SS_106	48	85.7143
SS_107	33	50
SS_108	36	57.1429
SS_109	27	35.7143
SS_110	27	35.7143

## Sheet: FatigueScale
SS ID	Scale Score
SS_01_V2	32
SS_06_V2	39
SS_12_V2	29
SS_21_V2	Vaishak did not administer
SS_28_V2	27
SS_32_V2	61
SS_38_V2	42
SS_39_V2	51
SS_40_V2	40
SS_44_V2	No fatigue scale documentation found
SS_46_V2	46
SS_47_V2	23
SS_50_V2	15
SS_52_V2	41
SS_54_V2	46
SS_55_V2	34
SS_57_V2	33
SS_58_V2	32
SS_60_V2	36
SS_61_V2	21
SS_65_V2	62
SS_68_V2	35
SS_72_V2	54
SS_77_V2	37
SS_82_V2	24
SS_86_V2	61
SS_87_V2	56
SS_89_V2	52
SS_90_V2	15
SS_93_V2	55
SS_101	30
SS_102	23
SS_103	57
SS_104	50
SS_105	21
SS_106	56
SS_107	55
SS_108	50
SS_109	37
SS_110	42

## Sheet: T25FWT
SS ID	Trial1	Trial2
SS_01	999	999
SS_01_V2	7.02	6.87
SS_02	999	999
SS_03	999	999
SS_04	999	999
SS_05	999	999
SS_06	999	999
SS_06_V2	7.24	7.44
SS_07	999	999
SS_08	999	999
SS_09	999	999
SS_10	5.9	5.9
SS_11	3.8	3.9
SS_12	5.1	5.4
SS_12_V2	6.46	6.06
SS_13	7	6.8
SS_14	4.6	4.3
SS_15	5.8	6.4
SS_16	4.13	5.12
SS_17	7.45	6.18
SS_18	18.3	19.18
SS_19	9.52	9.3
SS_20	7.58	7.26
SS_21	7.05	6.16
SS_21_V2	4.8	4.85
SS_22	7.19	5.87
SS_23	9.19	8.18
SS_24	7.76	6.56
SS_25	7.2	5.73
SS_26	7.89	6.37
SS_27	999	999
SS_28	9.12	7.58
SS_28_V2	7.8	7.66
SS_29	5.53	4.6
SS_30	7.73	6.61
SS_31	7.5	6.25
SS_32	10.07	10.34
SS_32_V2	7.03	7.18
SS_33	6.87	6.32
SS_34	10.83	10.19
SS_35	9.94	8.98
SS_36	7.26	6.56
SS_37	11.47	9.81
SS_38	8	7.73
SS_38_V2	6.94	6.85
SS_39	11.85	9.84
SS_39_V2	18.42	19.28
SS_40	10.71	10.513
SS_40_V2	8.15	8.64
SS_41	9.31	8.16
SS_42	8.66	6.43
SS_43	7.19	6.04
SS_44	8.76	8.01
SS_44_V2	6.35	5.85
SS_45	7.05	6.29
SS_46	8.15	6.12
SS_46_V2	6.29	6.16
SS_47	7.24	6.16
SS_47_V2	6.21	6.02
SS_48	6.25	6.12
SS_49	7.96	7.06
SS_50	7.11	5.99
SS_50_V2	5.82	5.77
SS_51	5.31	4.67
SS_52	8	6.75
SS_52_V2	7.01	6.07
SS_53	9.02	8.12
SS_54	10.45	9.57
SS_54_V2	8.37	8.17
SS_55	7.14	6.55
SS_55_V2	4.92	4.26
SS_56	7.47	6.67
SS_57	8.57	7.45
SS_57_V2	10.17	9.25
SS_58	10.82	9.49
SS_58_V2	9.65	9.38
SS_59	6.63	5.74
SS_60	7.18	6.24
SS_60_V2	6.49	6.3
SS_61	6.9	6.13
SS_61_V2	5.16	5.43
SS_62	11.52	10.8
SS_63	7.78	6.56
SS_64	8	7.05
SS_65	7.89	7.46
SS_65_V2	6.6	7.32
SS_66	5.17	4.92
SS_67	10.91	9.32
SS_68	7.67	6.68
SS_68_V2	5.03	5.38
SS_69	8.39	7.81
SS_70	7.64	6.44
SS_71	6.42	5.78
SS_72	16.3	13.9
SS_72_V2	5.54	5.93
SS_73	7.94	7.1
SS_74	5.46	4.74
SS_75	9.21	7.92
SS_76	6.07	5.81
SS_77	5.98	5.66
SS_77_V2	5.54	5.16
SS_78	5.3	4.9
SS_79	8.77	8.56
SS_80	7.06	5.79
SS_81	10.33	9.53
SS_82	7.43	6.1
SS_82_V2	5.83	5.97
SS_83	5.33	5
SS_84	11.31	9.89
SS_85	7.59	7
SS_86	8.43	7.28
SS_86_V2	8.09	7.9
SS_87	10.45	9.25
SS_87_V2	16	12.96
SS_88	8.62	8.12
SS_89	9.14	8.25
SS_89_V2	5.56	6.24
SS_90	6.99	6.22
SS_90_V2	4.49	4.67
SS_91	8.76	7.57
SS_92	5.6	4.53
SS_93	forgot	forgot
SS_93_V2	3.22	3.68
SS_94	5.85	5.28
SS_95	6.32	6.38
SS_96	7.89	7.33
SS_97	8.32	7.05
SS_98
SS_99	5.09	5
SS_100
SS_101	5.73	5.41
SS_102	7.46	8.69
SS_103	5.18	4.82
SS_104	6.52	6.35
SS_105	4.25	4.27
SS_106	13.78	14.32
SS_107	5.95	5.93
SS_108	7.69	8.94
SS_109	8.57	8.3
SS_110	5.69	5.93

## Sheet: 6MWT
SS ID	One	Two	Three	Four	Five	Six
SS_01	99999	99999	99999	99999	99999	99999
SS_01_V2	234.67	455	664.75	860.17	1056.67	1266.17
SS_02	262.83	464.17	680.74	890.91	1106.83	1319.33
SS_03	243.25	477.75	698.83	914.33	1143.58	1337.92
SS_04	286	556.83	803.58	1151.5	1407.75	1752.08
SS_05	240.5	520.3	782.92	1081.83	1352.75	1644.42
SS_06	220.83	419.67	666.08	846.67	1026.75	1211.17
SS_06_V2	217.83	428.92	639	849.33	1057.67	1271
SS_07	355	698.58	1087.5	1556.3	2012.75	2385.17
SS_08	277.92	51.75	780.75	1017.83	1254.58	1495.92
SS_09	346.67	674.58	995.5	1313.75	1621.6	1947.33
SS_10	259.92	583.42	831.17	1076.92	1374.58	1650.33
SS_11	215.83	538.17	850.08	1168.92	1495.08	1833.42
SS_12	242.67	461.83	692.08	909.25	1128.58	1355.75
SS_12_V2	230.58	456.67	674.58	894.58	1214.08	1419.5
SS_13	266.58	571.5	901.17	1135	1427.08	1707.33
SS_14	332.42	638	932.75	1294.75	1521.33	1832.83
SS_15	207.08	418.17	685.83	874	1070.08	1268.5
SS_16	242.92	479.08	717.67	966.58	1196.92	1438.75
SS_17	287	559.33	834.08	1110.33	1388	1672.58
SS_18	73.75	153.92	228.25	299.5	359.17	406.08
SS_19	156.25	316.25	446.83	585	701.92	801.08
SS_20	224.58	454.75	682.5	900.5	1131.5	1355
SS_21	269	542.67	818.33	1086.08	1356	1622
SS_21_V2	291.17	574.08	856.42	1130.42	1410.58	1671.25
SS_22	270.42	537.33	780.92	1018.83	1251.42	1477.08
SS_23	195.417	391.417	593.33	788.417	972.917	1170.33
SS_24	196.67	384.75	573.917	758.5	940.67	1127.5
SS_25	253.75	342.917	99999	99999	99999	99999
SS_26	247.25	480.583	714.167	947.167	1186.5	1430.17
SS_27	99999	99999	99999	99999	99999	99999
SS_28	204.167	397.83	583.5	768.917	948.5	1121.92
SS_28_V2	206.42	397.75	585.67	722.83	956	1136.17
SS_29	263.583	512.167	755.25	1005	1245.08	1488.75
SS_30	248.583	482.667	733.083	962	1202.58	1438.67
SS_31	251.417	516.167	760.667	1004.33	1248.67	1488.92
SS_32	206.75	409	610.33	808.917	1004.92	1195.25
SS_32_V2	244.33	470.58	694.25	915.17	1138.17	1353.08
SS_33	264.33	531.667	784.417	1037.42	1291.75	1541.5
SS_34	178.75	365.917	544.083	721.83	896	1073.08
SS_35	188.25	388.917	579.33	761.083	931.917	1112.33
SS_36	226.5	476.417	704	938.25	1277.5	1514.42
SS_37	225.5	465.917	699.5	933.83	1164.5	1402.08
SS_38	248.33	489.833	742.5	988.25	1234.33	1475.17
SS_38_V2	244.58	488.67	720	926.17	1138.58	1349.08
SS_39	153.583	382.667	517.75	635.167	755	980.167
SS_39_V2	98.58	190.42	285.92	372.25	468.42	567.08
SS_40	173.667	337.33	504.83	663.833	821.833	976.917
SS_40_V2	207	402.58	595.83	792.92	983.5	1175.58
SS_41	190.833	293	99999	99999	99999	99999
SS_42	254.917	497.33	741.917	970.083	1198.17	1422.83
SS_43	262.083	531.75	800	1065.92	1340.08	1606.92
SS_44	228.5	490.75	747.33	990.583	1233.67	1471.67
SS_44_V2	277.08	538.83	896.33	1142.75	1393.17	1612.58
SS_45	225	451.83	678	902.667	1129.17	1351.58
SS_46	237.5	583.583	823.33	1063.5	1168.83	99999
SS_46_V2	264.5	527.33	781	1028.08	1281	1529.33
SS_47	256.75	500.5	742.5	980.667	1227.67	1563.83
SS_47_V2	259.58	501.42	746.58	985.92	1229.17	1469.67
SS_48	226.5	451.167	622.33	807.083	1004.33	1227.25
SS_49	225.17	448.08	666.67	881.5	1099.33	1309.92
SS_50	281	552.92	809.83	1068.92	1339.67	1609.17
SS_50_V2	267.83	539.67	811.5	1092.67	1378.5	1661.42
SS_51	263.67	542.17	830.75	1125.67	1418.67	1702.58
SS_52	193.5	381.83	99999	99999	99999	99999
SS_52_V2	205.5	312.25 (stopped after 1 min 37 seconds)
SS_53	195.5	390.08	582.25	780	969.75	1164.92
SS_54	193.17	383.33	576.25	767.08	959.17	1155.25
SS_54_V2	204.92	400.67	595	796.83	1000	1199.25
SS_55	242.5	483.58	732.92	979	1225.67	1475.92
SS_55_V2	264	518	767.5	1014.25	1256.83	1498.33
SS_56	223.67	434.75	644	854.42	1069.42	1282.25
SS_57	236.75	469.92	702.33	936.92	1170	1397.92
SS_57_V2	194.17	369.08	542.08	728.17	897.17	1058.75
SS_58	196.33	392.58	589	789.08	985.67	1175.92
SS_58_V2	200.33	374.17	550.08	735.75	908.58	1086.67
SS_59	278.58	553.17	814	1079.08	1346.67	1608.25
SS_60	234.67	479.92	725.33	966.75	1212.83	1455.58
SS_60_V2	Legs felt weak, so she opted out of this
SS_61	312.08	620	920.58	1220.42	1532.08	1840.75
SS_61_V2	335.5	659.92	1000.5	1336.08	1673.25	2020
SS_62	165.17	327.5	489	634	781.42	918.33
SS_63	261	512	762.75	1011.42	1256.75	1491
SS_64	213.33	413.83	611.83	800.25	999.5	1199
SS_65	242.42	470.92	692.92	917.08	1131.92	1351
SS_65_V2	273.33	545.08	809.92	1078.58	1348	1611.75
SS_66	300.25	601.5	902.5	1211.75	1524.5	1836.67
SS_67	184.92	367.92	558	743.42	938.92	1136.83
SS_68	239.83	475.08	709.92	939.75	1169.58	1397
SS_68_V2	287.58	577.92	849.75	1126.67	1400.33	1693.25
SS_69	247	491	737.17	977.33	1223.42	1455.17
SS_70	263.83	528.58	792.5	1052.92	1309.08	1562.42
SS_71	259	498.08	747.83	988.5	1257. 58	1496.17
SS_72	119.75	236.58	338.5	426.83	509.83	588.75
SS_72_V2	may have forgotten to record this data...she improved a LOT though
SS_73	224.33	437.17	648.75	857.42	1062.08	1268.42
SS_74	318.83	636.25	955	1265.58	1570.67	1908.67
SS_75	214.42	435.17	659.17	872.67	1087.25	1313.33
SS_76	259.5	510.58	766.08	1019.42	1273.5	1519
SS_77	263.08	528.17	793.83	1055.33	1314.08	1587.33
SS_77_V2	309.67	625.42	932	1238	1537.42	1835.42
SS_78	236.92	470.25	685.08	909.08	1147.5	1382.67
SS_79	187.5	362	530.92	703.5	872	1038.17
SS_80	217.67	435.5	655.83	771.42	988.67	1206
SS_81	176.58	339.25	503.17	668.17	835	1000.67
SS_82	228.25	463.33	687.08	913.67	1150.33	1380.33
SS_82_V2	234.42	464.67	697.67	933	1172.17	1395
SS_83	278.25	550.58	818.58	1095.58	1361.75	1637.92
SS_84	167.33	320	477.17	625.83	767.42	845.5
SS_85	272.17	546.75	818.58	1097	1371.66	1647.75
SS_86	218.66	434.08	641.25	847.33	1057.58	1267.66
SS_86_V2	238.42	478.17	706.83	941.17	1176.5	1416.92
SS_87	186.42	370.92	549.83	734.92	914.83	1094.08
SS_87_V2	119.83	241.17	357.75	474.5	593.17	696
SS_88	197	392.5	589.5	789.92	977.25	1165.42
SS_89	224.33	444.66	667.5	881.58	1104.5	1327.66
SS_89_V2	265.42	531.08	780	1040.42	1308	1572.42
SS_90	239	476.83	712.42	936.58	1162	1395.83
SS_90_V2	284	549.58	806.42	1069.92	1340.75	1628
SS_91	231.66	458.83	681.42	902.42	1119.25	1337.25
SS_92	294.58	576.08	854.5	1139.92	1422	1704
SS_93	450	847	1250	1639	2045	2458
SS_93_V2	276.58	560.42	866.33	1171.5	1489.33	1817.58
SS_94	350	683	983	1202	1420	1676
SS_95	175	374	575
SS_96	222.33	453.92	681.92	908.58	1138.17	1372.66
SS_97	233	468.08	693.42	930	1160.25	1383.92
SS_98	258	492	725	950	1175	1402
SS_99	284	540	799	1070	1325	1590
SS_100	241	473	708	942	1188	1432
SS_101	273.17	544.25	810.83	1073.33	1336.58	1609.92
SS_102	206.67	411.25	601.83	800.67	999.25	1195.67
SS_103	300.58	587.5	874.42	1147.33	1430.25	1718.25
SS_104	225.33	445.92	653.17	863	1069	1265
SS_105	246.92	480.25	727.67	956.83	1210.33	1439.67
SS_106	96.17	164.83	228.08	301.42	369.42	440.75
SS_107	237.67	474.92	697	918.08	1148.5	1375.17
SS_108	167.58	329.67	482	604.17	705.67	831
SS_109	172.17	347.33	506.25	669.17	826.75	985.58
SS_110	257.5	479.83	710.25	931.58	1141.17	1347.5
